# Supplementary material for: Crystal structure of 2-tert-butyl-1,3-thia­zolo[4,5-b]pyridine
Source: Acta Crystallogr Sect E Struct Rep Online. 2014 Aug 1;70(Pt 9):o932. doi: 10.1107/S160053681401633X (PMC4186112; doi:10.1107/S160053681401633X)
Supplement: Supplementary file 1 [file e-70-0o932-sup1.cif]

##############################################################################
#                                                                            #
# This CIF contains the data in a paper accepted for publication in          #
# Acta Crystallographica Section E. It conforms to the requirements of       #
# Notes for Authors for Acta Crystallographica Section E, and has been       #
# peer reviewed under the auspices of the IUCr Commission on Journals.       #
#                                                                            #
# Full details of the Crystallographic Information File format               #
# are given in the paper "The Crystallographic Information File (CIF):       #
# a New Standard Archive File for Crystallography" by S. R. Hall, F. H.      #
# Allen and I. D. Brown [Acta Cryst. (1991), A47, 655-685].                  #
#                                                                            #
# The current version of the core CIF dictionary is obtainable from          #
# ftp://ftp.iucr.org/pub/cif_core.dic.                                       #
#                                                                            #
# Software is freely available for graphical display of the structure(s)     #
# in this CIF. For information consult the CIF software page                 #
# http://www.iucr.org/resources/cif/software.                                #
#                                                                            #
# This file may be used for bona fide research purposes within the           #
# scientific community so long as proper attribution is given to the journal # 
# article from which it was obtained.                                        #
#                                                                            #
##############################################################################
data_I
_audit_creation_method     SHELXL-2013
_database_code_depnum_ccdc_archive     'CCDC 1013859'
_chemical_name_systematic
;
2-<i>tert</i>-Butyl-1,3-thiazolo[4,5-<i>b</i>]pyridine
;
_chemical_name_common     ?
_chemical_formula_moiety     'C10 H12 N2 S'
_chemical_formula_sum     'C10 H12 N2 S'
_chemical_formula_iupac     'C10 H12 N2 S'
_chemical_formula_weight     192.28
_chemical_melting_point     ?
_shelx_space_group_comment
;
The symmetry employed for this shelxl refinement is uniquely defined
by the following loop, which should always be used as a source of
symmetry information in preference to the above space-group names.
They are only intended as comments.
;
_space_group_crystal_system     orthorhombic
_space_group_name_H-M_alt     'P 21 21 21'
_space_group_name_Hall     'P 2ac 2ab'
loop_
    _space_group_symop_operation_xyz
    'x, y, z'
    '-x+1/2, -y, z+1/2'
    'x+1/2, -y+1/2, -z'
    '-x, y+1/2, -z+1/2'
_cell_length_a     9.4606(3)
_cell_length_b     9.7999(3)
_cell_length_c     11.1155(4)
_cell_angle_alpha     90
_cell_angle_beta     90
_cell_angle_gamma     90
_cell_volume     1030.55(6)
_cell_formula_units_Z     4
_cell_measurement_reflns_used     1951
_cell_measurement_theta_min     6.02
_cell_measurement_theta_max     73.365
_cell_measurement_temperature     296(2)
_exptl_crystal_description     plate
_exptl_crystal_colour     colourless
_exptl_crystal_size_max     0.400
_exptl_crystal_size_mid     0.290
_exptl_crystal_size_min     0.140
_exptl_crystal_density_diffrn     1.239
_exptl_crystal_density_meas     ?
_exptl_crystal_density_method     ?
_exptl_crystal_F_000     408
_exptl_absorpt_coefficient_mu     2.415
_exptl_absorpt_correction_type     multi-scan
_exptl_absorpt_process_details     '(CrysAlis PRO; Agilent, 2014)'
_shelx_estimated_absorpt_T_min     0.445
_shelx_estimated_absorpt_T_max     0.729
_exptl_absorpt_correction_T_min     0.72103
_exptl_absorpt_correction_T_max     1.00000
_exptl_special_details     ?
_diffrn_ambient_temperature     296(2)
_diffrn_radiation_type     CuK\a
_diffrn_radiation_wavelength     1.54184
_diffrn_radiation_source     'SuperNova (Cu) X-ray Source'
_diffrn_measurement_device_type
                                   'Agilent SuperNova (Dual, Cu at zero, Atlas)'
_diffrn_measurement_method     '\w scans'
_diffrn_detector_area_resol_mean     ?
_diffrn_reflns_number     3395
_diffrn_reflns_av_R_equivalents     0.0160
_diffrn_reflns_theta_min     6.020
_diffrn_reflns_theta_max     73.365
_diffrn_reflns_theta_full     67.684
_diffrn_measured_fraction_theta_max     0.976
_diffrn_measured_fraction_theta_full     0.993
_diffrn_reflns_limit_h_min     -7
_diffrn_reflns_limit_h_max     11
_diffrn_reflns_limit_k_min     -11
_diffrn_reflns_limit_k_max     12
_diffrn_reflns_limit_l_min     -13
_diffrn_reflns_limit_l_max     10
_diffrn_standards_number     0
_diffrn_standards_interval_count     0
_diffrn_standards_decay_%     0
_refine_special_details     ?
_reflns_number_total     1996
_reflns_number_gt     1951
_reflns_threshold_expression     I>2\s(I)
_refine_ls_structure_factor_coef     Fsqd
_refine_ls_matrix_type     full
_refine_ls_R_factor_all     0.0333
_refine_ls_R_factor_gt     0.0328
_refine_ls_wR_factor_gt     0.0890
_refine_ls_wR_factor_ref     0.0897
_refine_ls_goodness_of_fit_ref     1.119
_refine_ls_restrained_S_all     1.119
_refine_ls_number_reflns     1996
_refine_ls_number_parameters     121
_refine_ls_number_restraints     0
_refine_ls_hydrogen_treatment     constr
_refine_ls_weighting_scheme     calc
_refine_ls_weighting_details
              'w=1/[\s^2^(Fo^2^)+(0.0513P)^2^+0.0815P] where P=(Fo^2^+2Fc^2^)/3'
_atom_sites_solution_hydrogens     geom
_atom_sites_solution_primary     ?
_atom_sites_solution_secondary     ?
_refine_ls_shift/su_max     0.000
_refine_ls_shift/su_mean     0.000
_refine_diff_density_max     0.161
_refine_diff_density_min     -0.219
_refine_ls_extinction_method     none
_refine_ls_extinction_coef     .
_refine_ls_abs_structure_details
;
Flack x determined using 791 quotients [(I+)-(I-)]/[(I+)+(I-)]
(Parsons <i>et al.</i>, 2013).
;
_refine_ls_abs_structure_Flack     0.027(7)
loop_
    _atom_type_symbol
    _atom_type_description
    _atom_type_scat_dispersion_real
    _atom_type_scat_dispersion_imag
    _atom_type_scat_source
    'C' 'C' 0.0181 0.0091
                         'International Tables Vol C Tables 4.2.6.8 and 6.1.1.4'
    'H' 'H' 0.0000 0.0000
                         'International Tables Vol C Tables 4.2.6.8 and 6.1.1.4'
    'N' 'N' 0.0311 0.0180
                         'International Tables Vol C Tables 4.2.6.8 and 6.1.1.4'
    'S' 'S' 0.3331 0.5567
                         'International Tables Vol C Tables 4.2.6.8 and 6.1.1.4'
_computing_data_collection     'CrysAlis PRO (Agilent, 2014)'
_computing_cell_refinement     'CrysAlis PRO (Agilent, 2014'
_computing_data_reduction     'CrysAlis PRO (Agilent, 2014'
_computing_structure_solution     'SHELXS2013 (Sheldrick, 2008, 2013)'
_computing_structure_refinement     'SHELXL2013 (Sheldrick, 2008, 2013)'
_computing_molecular_graphics     'CHEMDRAW ultra (Cambridge Soft, 2001)'
_computing_publication_material     'SHELXTL (Sheldrick, 2008)'
loop_
    _atom_site_type_symbol
    _atom_site_label
    _atom_site_fract_x
    _atom_site_fract_y
    _atom_site_fract_z
    _atom_site_U_iso_or_equiv
    _atom_site_adp_type
    _atom_site_calc_flag
    _atom_site_occupancy
    _atom_site_disorder_assembly
    _atom_site_disorder_group
    C C1 0.8245(2) 0.2846(2) 0.37042(19) 0.0458(5) Uani d 1 . .
    C C2 0.6967(2) 0.4685(2) 0.33748(19) 0.0435(5) Uani d 1 . .
    C C3 0.7716(2) 0.5154(3) 0.4378(2) 0.0483(5) Uani d 1 . .
    C C4 0.7455(3) 0.6454(3) 0.4822(3) 0.0645(6) Uani d 1 . .
    H H4 0.7924 0.6789 0.5496 0.077 Uiso calc 1 . .
    C C5 0.6470(3) 0.7218(3) 0.4218(3) 0.0677(7) Uani d 1 . .
    H H5 0.6260 0.8097 0.4477 0.081 Uiso calc 1 . .
    C C6 0.5791(3) 0.6682(3) 0.3225(3) 0.0656(7) Uani d 1 . .
    H H6 0.5138 0.7234 0.2833 0.079 Uiso calc 1 . .
    C C7 0.8831(3) 0.1417(2) 0.3577(2) 0.0556(6) Uani d 1 . .
    C C8 0.8599(5) 0.0641(4) 0.4747(3) 0.0938(11) Uani d 1 . .
    H H8A 0.9096 0.1090 0.5387 0.141 Uiso calc 1 . .
    H H8B 0.8948 -0.0274 0.4662 0.141 Uiso calc 1 . .
    H H8C 0.7608 0.0617 0.4929 0.141 Uiso calc 1 . .
    C C9 1.0411(4) 0.1506(5) 0.3319(5) 0.1151(16) Uani d 1 . .
    H H9A 1.0560 0.1983 0.2575 0.173 Uiso calc 1 . .
    H H9B 1.0798 0.0603 0.3260 0.173 Uiso calc 1 . .
    H H9C 1.0871 0.1990 0.3961 0.173 Uiso calc 1 . .
    C C10 0.8067(6) 0.0657(4) 0.2577(4) 0.124(2) Uani d 1 . .
    H H10A 0.7076 0.0614 0.2758 0.186 Uiso calc 1 . .
    H H10B 0.8440 -0.0251 0.2513 0.186 Uiso calc 1 . .
    H H10C 0.8203 0.1129 0.1829 0.186 Uiso calc 1 . .
    N N1 0.72864(19) 0.3364(2) 0.30173(16) 0.0453(4) Uani d 1 . .
    N N2 0.6004(2) 0.5424(2) 0.2787(2) 0.0576(5) Uani d 1 . .
    S S1 0.88585(7) 0.39028(7) 0.48644(5) 0.0607(2) Uani d 1 . .
loop_
    _atom_site_aniso_label
    _atom_site_aniso_U_11
    _atom_site_aniso_U_22
    _atom_site_aniso_U_33
    _atom_site_aniso_U_12
    _atom_site_aniso_U_13
    _atom_site_aniso_U_23
    C1 0.0431(10) 0.0571(12) 0.0371(10) 0.0007(10) -0.0013(8) 0.0016(9)
    C2 0.0423(10) 0.0483(11) 0.0398(10) -0.0043(9) 0.0022(8) 0.0053(9)
    C3 0.0443(11) 0.0550(12) 0.0457(11) -0.0048(9) 0.0022(9) -0.0035(9)
    C4 0.0664(15) 0.0611(14) 0.0661(15) -0.0075(11) 0.0034(13) -0.0160(13)
    C5 0.0707(17) 0.0500(13) 0.0823(19) -0.0008(12) 0.0129(15) -0.0023(13)
    C6 0.0686(16) 0.0542(13) 0.0740(17) 0.0102(12) 0.0041(14) 0.0157(13)
    C7 0.0564(12) 0.0560(13) 0.0544(12) 0.0118(11) -0.0010(11) 0.0012(10)
    C8 0.122(3) 0.078(2) 0.081(2) 0.0248(19) 0.009(2) 0.0219(17)
    C9 0.074(2) 0.097(3) 0.174(5) 0.0241(19) 0.044(3) -0.007(3)
    C10 0.187(5) 0.073(2) 0.112(3) 0.052(3) -0.072(3) -0.034(2)
    N1 0.0468(9) 0.0492(9) 0.0401(9) 0.0001(8) -0.0045(8) 0.0005(8)
    N2 0.0588(11) 0.0570(11) 0.0570(12) 0.0070(10) -0.0078(10) 0.0101(9)
    S1 0.0568(3) 0.0761(4) 0.0493(3) 0.0096(3) -0.0161(3) -0.0112(3)
_geom_special_details
;
All e.s.d.'s (except the e.s.d. in the dihedral angle between two l.s. planes)
are estimated using the full covariance matrix. The cell e.s.d.'s are taken
into account individually in the estimation of e.s.d.'s in distances, angles
and torsion angles; correlations between e.s.d.'s in cell parameters are only
used when they are defined by crystal symmetry. An approximate (isotropic)
treatment of cell e.s.d.'s is used for estimating e.s.d.'s involving l.s.
planes.
;
loop_
    _geom_bond_atom_site_label_1
    _geom_bond_atom_site_label_2
    _geom_bond_site_symmetry_2
    _geom_bond_distance
    _geom_bond_publ_flag
    C1 N1 . 1.290(3) ?
    C1 C7 . 1.512(3) ?
    C1 S1 . 1.753(2) ?
    C2 N2 . 1.335(3) ?
    C2 N1 . 1.387(3) ?
    C2 C3 . 1.399(3) ?
    C3 C4 . 1.389(4) ?
    C3 S1 . 1.722(3) ?
    C4 C5 . 1.371(4) ?
    C4 H4 . 0.9300 ?
    C5 C6 . 1.380(4) ?
    C5 H5 . 0.9300 ?
    C6 N2 . 1.341(4) ?
    C6 H6 . 0.9300 ?
    C7 C10 . 1.521(4) ?
    C7 C8 . 1.522(4) ?
    C7 C9 . 1.524(4) ?
    C8 H8A . 0.9600 ?
    C8 H8B . 0.9600 ?
    C8 H8C . 0.9600 ?
    C9 H9A . 0.9600 ?
    C9 H9B . 0.9600 ?
    C9 H9C . 0.9600 ?
    C10 H10A . 0.9600 ?
    C10 H10B . 0.9600 ?
    C10 H10C . 0.9600 ?
loop_
    _geom_angle_atom_site_label_1
    _geom_angle_atom_site_label_2
    _geom_angle_atom_site_label_3
    _geom_angle_site_symmetry_1
    _geom_angle_site_symmetry_3
    _geom_angle
    _geom_angle_publ_flag
    N1 C1 C7 . . 124.6(2) ?
    N1 C1 S1 . . 115.80(18) ?
    C7 C1 S1 . . 119.64(17) ?
    N2 C2 N1 . . 121.0(2) ?
    N2 C2 C3 . . 123.9(2) ?
    N1 C2 C3 . . 115.1(2) ?
    C4 C3 C2 . . 119.7(2) ?
    C4 C3 S1 . . 130.8(2) ?
    C2 C3 S1 . . 109.55(18) ?
    C5 C4 C3 . . 116.6(3) ?
    C5 C4 H4 . . 121.7 ?
    C3 C4 H4 . . 121.7 ?
    C4 C5 C6 . . 120.0(3) ?
    C4 C5 H5 . . 120.0 ?
    C6 C5 H5 . . 120.0 ?
    N2 C6 C5 . . 124.8(3) ?
    N2 C6 H6 . . 117.6 ?
    C5 C6 H6 . . 117.6 ?
    C1 C7 C10 . . 110.3(2) ?
    C1 C7 C8 . . 109.3(2) ?
    C10 C7 C8 . . 108.1(3) ?
    C1 C7 C9 . . 108.9(3) ?
    C10 C7 C9 . . 110.9(3) ?
    C8 C7 C9 . . 109.3(3) ?
    C7 C8 H8A . . 109.5 ?
    C7 C8 H8B . . 109.5 ?
    H8A C8 H8B . . 109.5 ?
    C7 C8 H8C . . 109.5 ?
    H8A C8 H8C . . 109.5 ?
    H8B C8 H8C . . 109.5 ?
    C7 C9 H9A . . 109.5 ?
    C7 C9 H9B . . 109.5 ?
    H9A C9 H9B . . 109.5 ?
    C7 C9 H9C . . 109.5 ?
    H9A C9 H9C . . 109.5 ?
    H9B C9 H9C . . 109.5 ?
    C7 C10 H10A . . 109.5 ?
    C7 C10 H10B . . 109.5 ?
    H10A C10 H10B . . 109.5 ?
    C7 C10 H10C . . 109.5 ?
    H10A C10 H10C . . 109.5 ?
    H10B C10 H10C . . 109.5 ?
    C1 N1 C2 . . 110.6(2) ?
    C2 N2 C6 . . 115.0(2) ?
    C3 S1 C1 . . 88.96(11) ?
loop_
    _geom_hbond_atom_site_label_D
    _geom_hbond_atom_site_label_H
    _geom_hbond_atom_site_label_A
    _geom_hbond_site_symmetry_A
    _geom_hbond_distance_DH
    _geom_hbond_distance_HA
    _geom_hbond_distance_DA
    _geom_hbond_angle_DHA
    _geom_hbond_publ_flag
    C4 H4 N1 2_665 0.93 2.81 3.564(3) 138 y
    C6 H6 N1 4_655 0.93 2.72 3.620(3) 164 y
_shelx_hkl_file
;
   0   0  -1 6.86144 9.61704   1
   0   0  -2 61946.9 558.050   1
   0   0  -3 1.20413 26.2288   1
   0   0  -4 426682. 2092.67   1
   0   0  -5 57.4317 45.3442   1
   0   0  -6 308071. 2232.39   1
   0   0  -7 40.8585 49.7195   1
   0   0  -8 24135.3 635.088   3
   0   0  -9 29.6156 51.1816   3
   0   0 -10 6297.23 369.769   3
   0   0 -11 16.0196 69.3544   3
   0   0 -12 2437.57 192.472   6
   0   0 -13 13.3282 33.4177   6
   0  -1   0 7.57695 10.6452   1
   0   1  -1 229451. 766.636   2
   0  -1  -1 238850. 979.454   1
   0  -1  -2 226916. 1200.83   1
   0   1  -2 213838. 865.628   2
   0   1  -3 41493.5 537.799   1
   0  -1  -3 40671.8 609.255   1
   0   1  -4 3692.37 192.309   1
   0  -1  -4 3635.36 206.531   1
   0   1  -5 72089.2 930.266   1
   0  -1  -5 70961.6 1030.83   1
   0  -1  -6 156597. 1683.45   1
   0   1  -6 163559. 1531.39   1
   0  -1  -7 123523. 1647.48   1
   0   1  -8 5403.99 303.242   3
   0  -1  -8 5088.13 360.228   1
   0  -1  -9 21584.5 651.019   3
   0   1  -9 21516.2 652.643   3
   0  -1 -10 2489.56 234.788   3
   0   1 -10 2595.24 239.432   3
   0   1 -11 31.5047 49.1659   6
   0  -1 -11 27.9573 59.9846   3
   0   1 -12 2854.57 209.336   6
   0  -1 -12 2993.60 227.154   3
   0  -1 -13-63.8488 35.0184   6
   0   1 -13 13.7450 28.5837   6
   0  -2   0 86568.8 709.762   1
   0  -2  -1 360292. 1588.83   1
   0   2  -1 350617. 1359.73   2
   0   2  -2 365.266 44.3501   2
   0  -2  -2 233.416 49.5263   1
   0   2  -3 18602.9 307.599   2
   0  -2  -3 17286.6 450.495   1
   0  -2  -4 262236. 1934.84   1
   0   2  -4 261468. 1579.12   1
   0   2  -5 6171.22 272.452   1
   0  -2  -5 6173.09 333.620   1
   0  -2  -6 322.882 89.4080   1
   0   2  -6 762.854 103.060   1
   0  -2  -7 15395.3 628.512   1
   0   2  -8 62.9443 50.9065   3
   0  -2  -8 41.4258 55.1487   1
   0   2  -9 1070.62 157.270   3
   0   2 -10 4252.88 294.376   6
   0  -2 -10 4124.07 297.103   3
   0   2 -11 18549.3 584.435   6
   0  -2 -11 18424.3 596.146   3
   0   2 -12 2189.52 178.628   6
   0  -2 -12 2248.33 189.311   3
   0  -2 -13 2893.23 149.333   6
   0   2 -13 3176.77 160.487   6
   0  -3   0 18.0635 31.6830   1
   0   3  -1 529589. 2161.42   2
   0  -3  -1 538177. 2382.06   1
   0   3  -2 455.602 63.2877   2
   0  -3  -2 496.936 85.7896   1
   0  -3  -3 199078. 1754.91   1
   0   3  -3 195057. 1150.54   2
   0  -3  -4 273.847 83.8275   1
   0   3  -5 93766.9 1041.38   1
   0  -3  -5 98437.4 1466.94   1
   0  -3  -6 42405.9 1048.57   1
   0  -3  -7 54642.5 1267.34   1
   0   3   8 167.302 68.7805   5
   0   3  -8 155.412 70.9301   6
   0  -3  -8 158.633 88.9935   1
   0   3  -9 739.141 129.234   6
   0   3 -10 7126.98 379.735   6
   0  -3 -10 7613.49 397.733   3
   0   3 -11 12236.6 462.499   6
   0  -3 -11 12393.0 476.088   3
   0  -3 -12 22023.9 544.362   3
   0   3 -12 21931.5 531.085   6
   0   3 -13 1906.64 113.634   6
   0  -4  -1 37301.1 729.626   1
   0   4  -1 37472.2 694.029   2
   0  -4  -2 106067. 1320.89   1
   0   4  -2 104484. 1089.29   2
   0   4  -3 90993.1 944.308   2
   0  -4  -3 92061.3 1327.99   1
   0  -4  -4 160199. 1848.23   1
   0  -4  -5 38314.3 975.122   1
   0  -4  -6 210420. 2446.62   1
   0   4  -7 25983.5 664.850   6
   0   4   7 26221.3 652.675   5
   0  -4  -7 25283.5 911.128   1
   0   4   8 36904.9 812.705   5
   0   4  -8 36979.4 839.387   6
   0  -4  -8 38569.9 1168.69   1
   0   4   9 2726.66 224.904   5
   0   4  -9 2646.96 235.467   6
   0   4 -10 31775.1 784.270   6
   0  -4 -10 31818.0 796.765   3
   0  -4 -11 1411.55 159.145   3
   0   4 -11 1365.33 153.942   6
   0  -4 -12 2554.08 171.005   3
   0   4 -12 2684.30 174.600   6
   0   5   0-8.47051 62.6303   2
   0   5  -1 2789.01 223.836   2
   0  -5  -1 3373.86 263.444   1
   0   5  -2 116741. 1353.34   2
   0  -5  -2 117164. 1566.98   1
   0  -5  -3 16121.5 625.354   1
   0  -5  -4 17397.9 685.737   1
   0  -5  -5 992.865 183.290   1
   0  -5  -6 9807.93 583.571   1
   0   5  -6 10566.0 423.393   6
   0   5  -7 13307.5 504.006   6
   0  -5  -7 13879.6 720.083   1
   0   5   7 12753.8 488.644   5
   0   5   8 6380.22 353.839   5
   0   5  -8 6038.77 352.927   6
   0   5  -9 6760.63 374.368   6
   0   5   9 6760.70 354.233   5
   0   5 -10 12477.6 479.613   6
   0  -5 -11 69.0499 46.7456   3
   0   5 -11 47.6475 46.9409   6
   0   5 -12 9877.52 288.634   6
   0  -5 -12 9781.70 271.985   3
   0   6   0 24681.8 785.752   2
   0   6  -1 1631.94 196.533   2
   0   6   1 1742.74 221.325   2
   0  -6  -2 53947.0 1230.78   1
   0  -6  -3 2025.71 258.049   1
   0  -6  -4 35089.7 1066.51   1
   0   6  -4 34392.2 743.330   6
   0   6  -5 129309. 1518.85   6
   0   6   5 129171. 1568.01  10
   0  -6  -6 2274.75 294.148   1
   0   6  -6 2160.00 210.540   6
   0   6   7 590.026 118.870   5
   0   6  -7 588.160 120.422   6
   0   6  -8 24179.1 711.010   6
   0   6   8 22512.8 662.963   5
   0   6  -9 324.783 94.0617   6
   0   6   9 536.761 101.931   5
   0   6 -10 466.449 93.4036   6
   0   6 -11 2836.71 180.236   6
   0  -6 -11 2676.80 162.019   3
   0   7   0-130.453 69.9143   2
   0   7   0 94.9187 42.7520  10
   0   7   1 42173.1 1198.06   2
   0   7   1 42616.4 842.501  10
   0   7  -1 43975.1 876.943  10
   0   7  -1 42841.0 1055.91   2
   0   7  -2 7308.54 374.056  10
   0   7   2 7378.29 532.159   2
   0   7   2 7315.52 357.619  10
   0   7  -3 67550.0 1119.33   6
   0   7   3 66011.8 1639.28   2
   0   7   3 66793.9 1106.11  10
   0   7  -4 131.893 79.7955   6
   0  -7  -4 350.436 122.772   1
   0   7   4 263.021 90.7902  10
   0   7   4 140.790 94.7514   2
   0   7  -5 17394.0 601.271   6
   0   7   5 16355.1 586.418  10
   0   7  -6 26349.8 751.190   6
   0   7  -7 6350.39 370.149   6
   0   7   7 6388.89 368.530   5
   0   7  -8-134.253 69.5740   6
   0   7   8 2.36922 52.7284   5
   0   7  -9 6038.06 322.557   6
   0   7   9 6018.57 300.332   5
   0   7 -10 545.421 93.5075   6
   0  -7 -10 499.193 77.8250   3
   0   8   0 1627.50 188.224  10
   0   8  -1 4076.80 295.982  10
   0   8   1 3750.19 390.534   2
   0   8   1 3622.24 272.345  10
   0   8   2 45246.9 957.427  10
   0   8  -2 44947.5 991.880  10
   0   8   2 43791.6 1339.94   2
   0   8  -3 4410.74 324.061  10
   0   8   3 4279.00 303.949  10
   0   8  -4 956.492 159.217  10
   0   8   4 887.602 147.204  10
   0   8   7 1230.11 163.396   5
   0   8   8 4041.70 255.298   5
   0   8   9 13009.0 373.527   5
   0   8 -10 549.592 82.6374  10
   0   9   0-35.2217 82.4803  10
   0   9  -1 894.145 153.543  10
   0   9   1 815.464 147.653  10
   0   9  -2 3919.55 304.896  10
   0   9   2 3910.61 294.206  10
   0   9   3 15179.8 573.399  10
   0   9  -3 15250.6 594.128  10
   0   9   4 27695.2 754.852  10
   0   9  -4 27890.2 800.136  10
   0   9  -5 172.257 80.2188  10
   0   9  -6 315.414 98.6318  10
   0   9   6 360.346 97.9164   5
   0   9  -7 2678.45 223.380  10
   0   9   7 2457.69 195.184   5
   0   9  -8 2678.95 198.415  10
   0   9   8 2609.61 172.184   5
   0   9  -9 1394.72 116.206  10
   0  10   0 3346.35 261.793  10
   0  10   1 278.933 91.3715  10
   0  10  -1 71.4407 57.9773  10
   0  10   2 15533.1 546.256  10
   0  10  -2 15301.1 557.521  10
   0  10   3 202.253 80.1058  10
   0  10  -3 383.376 107.776  10
   0  10  -4 75.6110 62.3793  10
   0  10   5 3268.43 241.372   5
   0  10  -5 3280.84 239.654  10
   0  10   6 50.9995 48.6706   5
   0  10  -6 58.4563 43.8765  10
   0  10  -7 460.586 77.5320  10
   0  10   7 355.826 68.2610   5
   0  11   0-23.7764 50.0632  10
   0  11  -1 1215.00 141.410  10
   0  11   1 1294.97 141.810  10
   0  11  -2-87.2344 51.7377  10
   0  11   2 95.4999 56.9634  10
   0  11  -3 753.068 107.534  10
   0  11   4 11.2392 47.4269   5
   0  11  -4-38.0243 37.6553  10
   0  11  -5 974.259 101.292  10
   0  11   5 953.801 101.959   5
   0  12   2 385.773 61.9804   5
   1   0   0 16.3331 13.1982   2
   1   0  -1 4638.47 156.937   2
   1   0   1 4625.08 107.837   2
   1   0  -1 4411.47 105.731   1
   1   0  -3 127632. 859.423   1
  -1   0  -3 137494. 1191.85   1
   1   0  -4 422.278 62.4405   1
  -1   0  -4 511.267 93.1502   1
  -1   0  -5 106.850 57.8875   1
   1   0  -5 105.405 41.4055   1
  -1   0  -6 160882. 1809.32   1
   1   0  -6 160534. 1479.74   1
  -1   0  -7 10255.3 498.117   1
  -1   0  -8 30543.9 688.122   3
   1   0  -8 30628.8 730.163   3
  -1   0  -8 28958.8 859.862   1
  -1   0  -9 73735.6 1154.32   3
   1   0  -9 76383.2 1267.36   3
  -1   0 -10 16408.5 570.260   3
   1   0 -10 15755.6 585.544   3
   1   0 -11 10722.0 477.545   3
  -1   0 -12 953.267 110.819   6
   1   0 -13 2051.55 149.850   6
   1   1 -13 218.880 57.2120   6
  -1  -1 -12 2300.33 167.082   6
   1   1 -12 2700.71 212.112   6
   1   1 -11 12241.3 515.802   3
  -1  -1 -11 12005.9 468.141   3
  -1  -1 -10 12149.8 485.016   3
   1   1 -10 12344.2 522.737   3
  -1  -1  -9 14827.4 671.995   1
   1   1  -9 15038.1 555.463   3
  -1  -1  -9 15488.0 535.585   3
   1   1  -8 20476.9 597.803   3
  -1  -1  -8 20231.7 559.304   3
  -1  -1  -8 19101.8 729.402   1
  -1  -1  -7 21779.7 737.409   1
  -1  -1  -6 68952.3 1242.70   1
   1   1  -5 35132.6 533.892   1
  -1  -1  -5 35880.9 799.115   1
   1   1  -4 15146.8 298.993   1
  -1  -1  -4 16145.4 485.440   1
   1   1  -3 446257. 1277.03   1
  -1  -1  -3 452333. 2248.53   1
  -1  -1  -2 641721. 2305.42   1
   1   1  -2 615637. 2061.58   2
   1   1  -1 158345. 943.310   2
  -1  -1  -1 151671. 942.524   1
   1   1   1 167671. 919.936   2
   1  -1  -1 165340. 937.953   1
   1  -1  -3 432513. 1948.13   1
   1  -1  -4 20822.0 478.841   1
  -1   1  -4 21243.3 530.710   1
  -1   1  -5 29969.9 703.442   1
   1  -1  -5 28884.3 632.730   1
  -1   1  -6 70477.6 1163.76   1
   1  -1  -6 71437.2 1101.71   1
  -1   1  -7 22498.6 708.123   1
   1  -1  -7 21739.9 655.545   1
   1   1   8 16061.6 518.194   5
  -1   1  -8 15407.2 494.557   3
   1  -1  -9 16473.5 586.475   3
  -1   1  -9 16177.1 554.887   3
   1   1   9 16232.4 544.917   5
   1  -1 -10 12091.8 528.095   3
   1  -1 -11 11866.8 497.220   3
  -1   1 -11 11429.9 430.020   6
   1  -1 -12 3075.54 235.757   3
  -1   1 -12 3094.97 194.828   6
   1  -1 -13 79.7635 44.7177   6
   1   2 -13 1434.62 119.948   6
   1   2 -12 2252.22 189.838   6
   1   2 -11 7511.91 388.919   6
  -1  -2 -11 7279.54 356.243   3
  -1  -2 -10 16021.1 550.955   3
   1   2 -10 16215.4 591.650   6
  -1  -2  -9 8057.09 524.358   1
   1   2  -9 8358.41 425.722   3
  -1  -2  -9 8499.79 397.043   3
  -1  -2  -8 14366.1 673.107   1
   1   2  -8 14292.5 511.153   3
  -1  -2  -7 17212.7 684.797   1
  -1  -2  -6 65746.9 1239.81   1
  -1  -2  -5 81899.1 1269.54   1
  -1  -2  -4 161368. 1630.40   1
   1   2  -4 156938. 851.134   1
  -1  -2  -3 42304.8 750.880   1
   1   2  -3 41851.7 356.427   1
   1   2  -3 43413.0 635.408   2
   1   2  -2 147842. 1100.01   2
  -1  -2  -2 142667. 1199.03   1
   1   2  -1 19625.3 398.334   2
  -1  -2  -1 17490.1 355.683   1
  -1  -2   0 25671.6 361.366   1
   1   2   0 26618.7 461.384   2
   1  -2  -1 10205.1 296.889   1
   1  -2  -2 147546. 1210.15   1
  -1   2  -2 147291. 545.316   2
   1  -2  -3 53716.8 775.018   1
   1  -2  -4 155771. 1463.82   1
  -1   2  -5 93385.3 1234.91   1
   1  -2  -5 89581.3 1241.93   1
   1  -2  -6 55025.4 1045.90   1
  -1   2  -6 59093.8 1072.30   1
   1  -2  -7 20603.8 681.291   1
  -1   2  -7 21208.3 666.459   1
   1   2   8 13233.8 482.031   5
   1  -2  -8 13232.7 585.395   1
  -1   2  -8 12906.8 471.245   3
   1   2   9 6954.99 367.068   5
  -1   2  -9 7506.96 360.021   6
   1  -2 -10 17501.9 617.897   3
  -1   2 -10 16799.7 546.818   6
  -1   2 -11 7234.51 338.711   6
   1  -2 -11 7205.98 386.304   3
  -1   2 -12 2752.72 178.448   6
   1  -2 -12 2757.37 212.595   3
   1  -2 -13 1702.72 127.221   6
   1   3 -13 7621.92 247.182   6
  -1  -3 -12 3957.15 213.116   3
   1   3 -12 3959.46 239.881   6
   1   3 -11 141.479 65.5038   6
  -1  -3 -11 187.330 64.9136   3
  -1  -3 -10 47328.9 941.241   3
   1   3 -10 47586.1 1008.46   6
  -1  -3  -9 19797.2 608.958   3
   1   3  -9 18988.9 640.469   6
   1   3  -8 19659.9 615.060   6
  -1  -3  -8 19589.2 832.748   1
  -1  -3  -7 20041.8 796.053   1
   1   3  -7 20700.2 582.939   6
  -1  -3  -6 71196.4 1389.25   1
  -1  -3  -5 33202.5 874.704   1
  -1  -3  -4 106936. 1412.58   1
   1   3  -4 108924. 1105.36   2
   1   3  -3 167593. 1335.76   2
  -1  -3  -3 162405. 1576.25   1
  -1  -3  -2 26838.6 586.237   1
   1   3  -2 26612.4 530.400   2
   1   3  -1 49203.3 736.366   2
  -1  -3  -1 52114.3 737.910   1
  -1  -3   0 284613. 1521.43   1
   1   3   0 299823. 1877.73   2
   1  -3  -1 42960.6 751.465   1
   1  -3  -2 26277.4 599.669   1
  -1   3  -2 26404.6 379.106   2
   1  -3  -3 169027. 1633.97   1
   1  -3  -4 100827. 1353.22   1
  -1   3  -5 34606.3 780.436   1
   1  -3  -5 31192.7 809.731   1
  -1   3  -6 70529.1 1156.64   1
   1  -3  -6 71269.0 1313.13   1
   1  -3  -7 18343.7 717.887   1
   1  -3  -8 18227.9 737.790   1
  -1   3  -8 18331.6 547.387   6
   1   3   8 19230.1 602.920   5
  -1   3  -9 20537.6 606.907   6
   1   3   9 21142.6 651.101   5
  -1   3 -10 44518.7 882.600   6
   1   3  10 44412.4 902.683   5
   1  -3 -10 43404.5 981.573   3
   1  -3 -11 278.655 96.9094   3
  -1   3 -11 274.904 76.6678   6
  -1   3 -12 4486.94 216.894   6
   1  -3 -12 4532.82 259.252   3
   1   4 -12 12476.5 390.744   6
  -1  -4 -11 3928.16 232.227   3
   1   4 -11 3993.16 265.638   6
   1   4 -10 9956.17 457.326   6
  -1  -4 -10 9724.52 413.027   3
   1   4  -9 17908.3 623.706   6
  -1  -4  -8 8686.51 563.312   1
   1   4  -8 8660.89 422.740   6
   1   4  -7 25948.1 691.251   6
  -1  -4  -7 26503.4 966.072   1
  -1  -4  -6 8195.11 509.614   1
  -1  -4  -5 6422.53 423.379   1
   1   4  -4 28215.5 609.189   2
  -1  -4  -4 28789.5 821.274   1
   1   4  -3 21858.1 542.086   2
  -1  -4  -3 24075.1 690.634   1
  -1  -4  -2 32800.2 722.677   1
   1   4  -2 32258.3 672.608   2
  -1  -4  -1 62756.9 933.513   1
   1   4  -1 61984.4 963.812   2
  -1  -4   0 2039.28 155.230   1
   1   4   0 1763.61 174.197   2
   1   4   1 56917.7 1000.79   2
  -1   4  -2 30018.0 520.104   2
   1  -4  -2 32029.8 768.437   1
   1  -4  -3 23947.9 687.602   1
   1  -4  -4 24382.8 745.024   1
   1  -4  -5 4236.14 329.887   1
   1  -4  -6 8938.64 510.268   1
  -1   4  -7 28036.6 660.750   6
   1  -4  -7 28715.1 957.125   1
   1   4   7 28170.5 708.078   5
   1  -4  -8 8656.59 534.911   1
   1   4   8 8160.95 406.485   5
  -1   4  -8 8298.74 382.413   6
  -1   4  -9 15203.6 528.407   6
   1   4   9 15612.9 564.745   5
  -1   4 -10 9794.08 411.811   6
   1   4  10 9327.04 416.045   5
  -1   4 -11 4611.09 255.215   6
   1  -4 -11 5013.92 299.683   3
  -1   4 -12 12270.1 318.945   6
   1  -4 -12 12788.3 394.511   3
   1   5 -12 1407.52 119.343   6
   1   5 -11 3224.40 224.843   6
  -1  -5 -10 11062.8 411.196   3
   1   5 -10 11015.2 463.728   6
   1   5  -9 16149.8 593.428   6
   1   5  -8 26192.8 753.880   6
  -1  -5  -7 6170.28 490.844   1
  -1   5   7 5249.28 296.447   5
   1   5  -7 5298.71 331.834   6
   1   5  -6 27299.8 702.920   6
  -1  -5  -6 25305.9 941.321   1
  -1  -5  -5 39821.1 1110.25   1
  -1  -5  -4 69532.3 1383.05   1
   1   5  -3 22621.9 619.842   2
  -1  -5  -3 23396.5 750.601   1
  -1  -5  -2 75658.9 1253.23   1
   1   5  -2 71991.3 1139.06   2
   1   5  -1 64159.3 1118.47   2
  -1  -5  -1 64268.1 1071.91   1
  -1  -5   0 123299. 1428.10   1
   1   5   0 123112. 1617.79   2
  -1   5  -1 66346.8 1032.65   2
   1   5   1 70623.1 1290.49   2
   1  -5  -2 73839.9 1319.46   1
   1   5   2 71063.8 1343.47   2
   1  -5  -3 24111.8 804.738   1
   1  -5  -4 75079.7 1430.00   1
   1  -5  -5 41440.2 1119.71   1
   1   5   6 28812.3 733.704   5
   1  -5  -6 29746.7 994.681   1
  -1   5  -6 28984.4 679.716   6
  -1   5  -7 4450.67 282.806   6
   1   5   7 4347.80 395.650   2
   1   5   7 4408.63 305.110   5
   1  -5  -7 4606.90 403.948   1
  -1   5  -8 24440.7 676.999   6
   1   5   8 23580.0 705.137   5
  -1   5  -9 14051.1 509.818   6
   1   5   9 13346.8 523.371   5
  -1   5 -10 11588.0 431.276   6
   1   5  10 11742.2 446.893   5
  -1   5 -11 3404.74 200.825   6
   1  -5 -11 3356.81 227.886   3
   1  -5 -12 1422.99 116.200   3
   1   6 -11 2700.07 185.057   6
   1   6 -10 6382.75 331.308   6
   1   6  -9 7389.76 390.982   6
  -1   6   8 2707.47 216.533   5
   1   6  -8 2996.32 262.854   6
  -1   6   7 19302.2 601.074   5
   1   6  -7 19414.8 656.678   6
  -1  -6  -6 18790.7 860.079   1
   1   6  -6 17941.4 612.739   6
   1   6  -5 19516.8 608.646   6
  -1  -6  -5 21426.6 882.010   1
  -1  -6  -4 52963.3 1316.18   1
   1   6  -4 51291.7 928.563   6
  -1  -6  -3 52992.2 1235.26   1
   1   6  -2 75151.8 1279.22   2
  -1  -6  -2 84095.5 1476.61   1
   1   6  -1 20011.3 705.372   2
  -1  -6  -1 20710.3 706.275   1
   1   6   0 1265.74 191.625   2
  -1   6   0 1188.19 167.503   2
   1   6   1 20675.8 780.325   2
  -1   6  -1 21023.1 655.156   2
   1   6   2 88316.5 1689.08   2
   1   6   3 49703.2 1333.96   2
   1   6   4 49372.8 1371.14   2
  -1   6  -4 49157.9 874.454   6
   1  -6  -4 51160.6 1333.95   1
   1   6   4 50126.9 960.841  10
   1   6   5 19394.0 634.792  10
  -1   6  -5 20223.4 582.712   6
   1   6   5 18571.1 873.995   2
   1  -6  -6 21434.5 933.677   1
   1   6   6 20910.2 941.645   2
   1   6   6 20018.5 658.019   5
  -1   6  -6 20525.5 611.475   6
  -1   6  -7 22456.1 654.460   6
   1   6   7 22556.2 700.290   5
   1   6   8 2957.38 257.098   5
  -1   6  -8 3046.55 245.161   6
   1   6   9 6854.40 365.663   5
  -1   6  -9 6917.05 346.405   6
   1   6  10 5460.26 285.738   5
  -1   6 -10 5736.31 283.116   6
   1  -6 -11 3082.02 188.915   3
  -1   6 -11 2653.76 153.824   6
   1   7 -11 1507.65 121.894  10
   1   7 -10 2317.06 181.553   6
   1   7  -9 4092.32 273.745   6
   1   7  -8 5826.24 351.503   6
  -1   7   8 4900.16 280.739   5
  -1   7   7 2737.99 229.817   5
   1   7  -7 2975.65 262.456   6
   1   7  -6 3338.80 280.053   6
   1   7  -5 10530.0 480.654   6
  -1   7   4 58205.3 1012.68  10
   1   7  -4 58050.9 1087.24   6
   1   7  -3 22815.8 662.395   6
  -1   7   3 22943.9 617.693  10
  -1  -7  -3 23087.0 910.040   1
   1   7  -2 2762.81 239.364  10
  -1   7   2 2652.19 205.830  10
  -1   7   1 669.091 150.079   2
   1   7  -1 867.145 173.394   2
   1   7  -1 980.087 136.308  10
   1   7   0 21787.9 832.863   2
   1   7   0 23015.4 651.930  10
  -1   7   0 22023.4 789.750   2
   1   7   1 1280.88 158.569  10
  -1   7  -1 1004.33 132.424  10
   1   7   1 1101.27 208.679   2
   1   7   2 1964.49 278.534   2
   1   7   2 2330.43 212.315  10
  -1   7  -2 2521.98 212.532  10
   1   7   3 23700.9 989.354   2
   1   7   3 24380.2 698.359  10
   1   7   4 54087.5 1544.04   2
   1   7   4 56446.4 1103.57  10
  -1   7  -4 54841.3 1015.03   6
   1   7   5 10676.1 494.268  10
  -1   7  -5 9870.38 444.179   6
  -1   7  -6 2439.80 226.874   6
   1   7   6 2089.75 227.954   5
   1   7   7 2024.38 218.322   5
  -1   7  -7 2439.00 222.300   6
  -1   7  -8 6357.88 342.072   6
   1   7   8 5947.33 347.409   5
  -1   7  -9 3734.18 238.620   6
   1   7   9 3933.55 259.526   5
   1   7  10 1693.00 139.572   5
   1   8 -10 97.6211 41.7290  10
   1   8  -9 2462.46 199.778  10
   1   8  -8 2541.33 218.276   6
  -1   8   8 2412.44 182.146   5
   1   8  -7 4969.27 326.585   6
  -1   8   7 4633.70 285.644   5
   1   8  -6 4827.15 333.283   6
   1   8  -5 489.560 130.345  10
  -1   8   4 7140.30 371.842  10
   1   8  -4 7648.61 441.293  10
  -1   8   3 12020.5 477.178  10
   1   8  -3 11577.7 534.762  10
  -1   8   2 14209.4 510.495  10
   1   8  -2 14504.2 579.798  10
  -1   8   2 14565.4 758.113   2
  -1   8   1 14088.4 707.342   2
  -1   8   1 14629.1 515.785  10
   1   8  -1 15292.2 587.170  10
   1   8   0 16994.0 790.385   2
  -1   8   0 16619.4 557.530  10
   1   8   0 16319.8 599.419  10
   1   8   1 13542.8 726.097   2
   1   8   1 13355.5 541.177  10
  -1   8  -1 13927.7 518.131  10
  -1   8  -2 13183.7 515.754  10
   1   8   2 13497.1 546.960  10
   1   8   3 11722.0 521.756  10
  -1   8  -3 12514.8 517.787  10
   1   8   4 8729.09 453.900  10
  -1   8  -4 8825.66 447.760  10
   1   8   6 3841.29 303.876   5
   1   8   7 4564.90 308.720   5
   1   8   8 2370.08 206.346   5
   1   8   9 2764.66 186.245   5
  -1   8 -10 85.5460 41.3708  10
   1   9  -9 1359.87 113.330  10
  -1   9   8 5785.98 221.536   5
   1   9  -8 6638.56 306.305  10
   1   9  -7 2483.56 215.711  10
  -1   9   7 2364.44 180.018   5
   1   9  -6 252.466 103.805  10
  -1   9   6 295.410 90.8173   5
   1   9  -5 27702.3 795.920  10
   1   9  -4 2290.63 240.504  10
   1   9  -3 191.510 92.6032  10
  -1   9   3 453.206 105.359  10
  -1   9   2 25376.9 691.045  10
   1   9  -2 25816.1 793.606  10
   1   9  -1 15361.4 606.606  10
  -1   9   1 15148.2 538.604  10
   1   9   0 10882.9 508.287  10
  -1   9   0 10321.2 450.406  10
   1   9   1 15611.2 606.319  10
  -1   9  -1 15327.5 554.441  10
   1   9   2 24551.3 761.236  10
  -1   9  -2 24221.7 705.517  10
  -1   9  -3 179.283 82.1212  10
   1   9   3 161.530 96.0657  10
  -1   9  -4 2521.60 233.639  10
   1   9   4 2715.95 256.385  10
  -1   9  -5 24118.9 698.920  10
   1   9   6 469.235 116.566   5
  -1   9  -6 320.411 95.5537  10
   1   9   7 2858.63 220.404   5
  -1   9  -7 2766.76 217.418  10
  -1   9  -8 6342.43 283.294  10
   1   9   8 6170.87 275.139   5
  -1   9  -9 1084.40 95.8277  10
  -1  10   7 7173.34 231.839   5
   1  10  -7 7959.67 299.736  10
  -1  10   6 1196.45 124.382   5
   1  10  -6 1081.95 132.471  10
   1  10  -5 2296.72 204.845  10
   1  10  -4 9125.26 422.458  10
  -1  10   3 323.948 83.7198  10
   1  10  -3 311.850 90.7812  10
  -1  10   2 2280.17 194.339  10
   1  10  -2 2280.94 228.500  10
  -1  10   1 618.714 115.598  10
   1  10  -1 386.381 110.422  10
   1  10   0 2930.31 257.783  10
  -1  10   0 2556.21 213.407  10
  -1  10  -1 527.319 98.1458  10
   1  10   1 847.930 146.116  10
  -1  10  -2 2618.86 219.036  10
   1  10   2 2749.73 250.027  10
   1  10   3 177.569 86.9188  10
  -1  10  -3 183.285 75.4413  10
  -1  10  -4 8249.76 369.548  10
  -1  10  -5 2101.80 179.890  10
   1  10   5 2237.96 204.078   5
   1  10   6 1132.33 134.918   5
  -1  10  -6 1178.07 124.716  10
  -1  10  -7 7252.67 259.004  10
   1  10   7 7512.63 279.562   5
   1  11  -5 2199.88 152.900  10
  -1  11   5 2119.44 138.385   5
   1  11  -4 840.520 110.319  10
  -1  11   4 768.709 101.845   5
   1  11  -3 387.551 87.8268  10
   1  11  -2 227.403 72.9334  10
   1  11  -1 1424.45 161.853  10
   1  11   0 228.017 79.4788  10
  -1  11   0 289.849 67.6937  10
   1  11   1 1319.42 152.550  10
  -1  11  -1 1354.71 129.348  10
  -1  11  -2 217.663 61.2471  10
   1  11   2 271.218 78.0708  10
  -1  11  -3 494.733 80.5731  10
   1  11   4 707.412 101.285   5
  -1  11  -4 796.463 90.1037  10
   1  11   5 2140.73 150.808   5
  -1  11  -5 1761.48 114.066  10
   1  12   0 917.545 90.9315  10
   2   0   0 699846. 2175.76   2
   2   0   1 516780. 1678.38   2
   2   0  -1 521555. 2085.14   2
   2   0  -2 47127.8 710.654   2
   2   0   2 46912.9 477.115   2
  -2   0  -3 999999. 3805.35   1
   2   0  -3 975273. 2513.76   1
   2   0   4 8082.80 211.845   2
  -2   0  -4 7843.04 370.176   1
   2   0  -4 7736.59 244.258   1
   2   0  -5 20814.2 444.789   1
  -2   0  -5 21063.0 675.599   1
  -2   0  -6 188.338 78.0139   1
  -2   0  -7 266288. 2770.82   1
  -2   0  -8 2757.11 200.700   3
  -2   0  -8 2790.73 306.618   1
   2   0  -8 2914.29 233.761   3
   2   0  -9 36212.8 887.190   3
  -2   0  -9 37115.7 1080.93   1
  -2   0  -9 36217.9 779.316   3
   2   0 -10 119.016 75.7932   3
   2   0 -11 263.118 93.0329   3
   2   0 -13 609.774 85.5582   6
   2   1 -13 2536.22 163.152   6
   2   1 -12 1491.67 163.415   6
   2   1 -11 8670.96 431.732   3
  -2  -1 -10 8733.90 386.039   3
   2   1 -10 7948.12 421.464   3
  -2  -1  -9 5325.61 297.062   3
   2   1  -9 5058.37 328.744   3
  -2  -1  -9 5300.94 427.149   1
  -2  -1  -8 42973.4 1180.80   1
   2   1  -8 45655.7 916.904   3
  -2  -1  -8 45283.9 797.720   3
  -2  -1  -7 9800.95 546.555   1
  -2  -1  -6 40833.0 1021.72   1
  -2  -1  -5 14310.0 558.327   1
  -2  -1  -4 19904.4 609.953   1
   2   1  -3 336842. 2083.98   2
  -2  -1  -3 353096. 2308.71   1
  -2  -1  -2 374003. 2056.64   1
   2   1  -2 380483. 2004.80   2
   2   1  -1 461589. 2033.59   2
  -2  -1  -1 464648. 1969.34   1
   2   1   1 463095. 1935.03   2
   2   1   2 353650. 1738.45   2
   2   1   3 339374. 1738.87   2
   2  -1  -3 335630. 1762.96   1
   2  -1  -4 18170.3 455.300   1
   2   1   4 18820.3 439.678   2
  -2   1  -5 11205.2 485.270   1
   2  -1  -5 11255.6 388.531   1
   2   1   5 11702.0 365.796   2
   2  -1  -6 39350.2 787.648   1
  -2   1  -6 38185.8 978.601   1
  -2   1  -7 11627.7 564.993   1
  -2   1  -8 41163.5 792.941   3
   2   1   8 42428.7 892.729   5
  -2   1  -8 39679.9 1084.20   1
   2  -1  -9 4511.24 315.979   3
   2   1   9 4672.94 313.415   5
   2  -1 -10 9985.05 481.085   3
   2  -1 -11 8257.92 416.712   3
   2  -1 -12 1772.68 176.681   3
   2  -1 -13 3130.66 181.289   6
   2   2 -13 1593.22 125.060   6
   2   2 -12 10835.0 411.108   6
   2   2 -11 4649.41 308.003   6
  -2  -2 -10 20538.7 575.388   3
   2   2 -10 20224.5 668.776   6
  -2  -2  -9 17418.8 528.402   3
   2   2  -9 17431.3 612.339   3
  -2  -2  -8 8654.25 547.174   1
   2   2  -8 9879.44 432.837   3
  -2  -2  -7 4664.98 384.379   1
  -2  -2  -6 52858.1 1215.62   1
  -2  -2  -5 96349.5 1504.94   1
   2   2  -4 3951.08 248.002   2
  -2  -2  -4 3537.83 262.958   1
  -2  -2  -3 225959. 1889.49   1
   2   2  -3 219664. 1697.00   2
   2   2  -2 39008.7 675.074   2
  -2  -2  -2 38402.3 692.100   1
  -2  -2  -1 316102. 1698.32   1
   2   2  -1 323670. 1886.77   2
  -2  -2   0 58663.1 599.824   1
   2   2   0 65041.7 850.844   2
  -2  -2   1 315842. 913.531   1
   2   2   1 332082. 1938.81   2
   2   2   2 38197.0 673.798   2
   2  -2  -2 39608.4 695.292   1
   2  -2  -3 223051. 1711.75   1
   2   2   3 219486. 1706.81   2
   2  -2  -4 3452.82 228.738   1
   2   2   4 3764.69 235.321   2
   2   2   5 87711.8 1188.12   2
   2  -2  -5 90187.0 1246.86   1
  -2   2  -6 50296.1 1111.37   1
   2   2   6 53298.4 969.658   2
   2  -2  -6 51519.7 1011.77   1
   2  -2  -7 4159.24 305.412   1
  -2   2  -7 5779.37 401.803   1
   2   2   8 6989.96 372.213   5
   2   2   9 16327.3 589.018   5
   2  -2 -10 17537.9 629.091   3
   2  -2 -11 4845.26 324.859   3
   2  -2 -12 12115.9 436.854   3
   2  -2 -13 1541.01 121.717   6
   2   3 -13 1361.47 105.810   6
   2   3 -12 2539.20 194.099   6
   2   3 -11 3078.17 249.082   6
   2   3 -10 16783.4 608.856   6
   2   3  -9 13372.2 548.096   6
  -2  -3  -8 44401.3 1295.47   1
   2   3  -8 43014.9 941.167   6
  -2  -3  -7 7470.44 503.244   1
   2   3  -7 7095.72 356.274   6
   2   3  -7 7909.02 365.382   3
  -2  -3  -6 54901.7 1269.04   1
  -2  -3  -5 17732.5 674.536   1
  -2  -3  -4 442471. 3061.31   1
   2   3  -4 439427. 2633.24   2
  -2  -3  -3 18491.8 567.384   1
   2   3  -3 18875.7 525.327   2
  -2  -3  -2 79869.7 1051.82   1
   2   3  -2 85452.8 1104.62   2
  -2  -3  -1 17622.3 434.235   1
   2   3  -1 19185.4 513.638   2
   2   3   0 335205. 2181.87   2
  -2  -3   0 331117. 1625.33   1
  -2  -3   1 18552.1 300.238   1
   2   3   1 18969.2 539.105   2
   2   3   2 90374.2 1212.79   2
   2  -3  -3 18071.4 573.424   1
   2   3   3 17405.5 560.745   2
   2  -3  -4 437879. 2864.06   1
   2   3   4 427134. 2896.23   2
   2   3   5 18780.5 635.471   2
   2  -3  -5 18421.5 627.400   1
  -2   3  -6 58703.2 1217.92   1
   2  -3  -6 58426.6 1186.13   1
   2   3   6 59242.8 1187.31   2
   2   3   7 6230.08 337.211   5
   2  -3  -7 5728.72 388.993   1
  -2   3  -7 6106.34 407.878   1
   2   3   8 41305.2 923.461   5
   2   3   9 12829.9 530.284   5
   2   3  10 18620.9 613.838   5
   2  -3 -11 3703.40 274.173   3
   2  -3 -12 2941.61 207.288   3
   2   4 -12 265.982 67.4207   6
   2   4 -11 5355.95 308.452   6
   2   4 -10 15823.6 579.571   6
   2   4  -9 15005.2 579.648   6
   2   4  -8 2847.92 255.079   6
   2   4  -7 37524.1 854.522   6
  -2  -4  -7 39335.5 1227.11   1
   2   4  -7 37351.3 742.066   9
   2   4  -6 14704.0 496.634   6
  -2  -4  -6 14246.4 696.871   1
  -2  -4  -5 51774.4 1233.61   1
  -2  -4  -4 41266.4 1010.64   1
   2   4  -4 42262.2 867.436   2
   2   4  -3 95482.4 1295.22   2
  -2  -4  -3 96316.6 1416.52   1
  -2  -4  -2 34392.5 775.516   1
   2   4  -2 33604.4 761.778   2
   2   4  -1 316055. 2429.83   2
  -2  -4  -1 310180. 2073.01   1
  -2  -4   0 46612.0 706.273   1
   2   4   0 46779.4 928.654   2
   2   4   1 339469. 2609.85   2
   2   4   2 36501.4 889.627   2
   2   4   3 93410.4 1481.70   2
   2  -4  -3 93311.7 1451.88   1
   2   4   4 38220.5 995.586   2
   2  -4  -4 41556.7 1026.87   1
   2  -4  -5 55387.1 1245.83   1
   2   4   5 52346.3 1211.94   2
  -2   4  -6 12994.5 588.155   1
   2   4   6 12266.6 609.710   2
   2  -4  -6 13249.1 634.963   1
   2   4   6 13168.8 473.306   5
  -2   4  -7 36431.5 716.927   6
   2   4   7 35323.8 1037.53   2
   2   4   7 36706.4 844.612   5
  -2   4  -8 2573.04 201.462   6
   2   4   8 2747.03 249.074   5
   2   4   9 13476.6 546.157   5
  -2   4  -9 13568.5 460.343   6
   2   4  10 14137.2 530.950   5
   2  -4 -11 5844.25 323.836   3
   2  -4 -12 312.142 70.3627   3
   2   5 -12 3772.41 189.597   6
   2   5 -11 3733.87 241.809   6
   2   5 -10 157.488 77.2454   6
   2   5  -9 2097.12 220.348   6
   2   5  -8 1722.36 205.009   6
   2   5  -7 36441.6 884.196   6
   2   5  -7 35439.9 760.347   9
   2   5  -6 45599.1 936.525   6
   2   5  -6 45623.1 852.638   9
  -2  -5  -6 45797.1 1292.61   1
  -2  -5  -5 15082.9 710.982   1
   2   5  -5 15437.2 508.136   6
  -2  -5  -4 12174.1 598.201   1
   2   5  -4 12266.2 491.818   2
   2   5  -3 3591.17 271.548   2
  -2  -5  -3 3419.58 292.181   1
   2   5  -2 46124.2 992.102   2
  -2  -5  -2 47922.3 1001.12   1
  -2  -5  -1 21928.2 620.528   1
   2   5  -1 22164.8 724.662   2
  -2  -5   0 1313.17 146.022   1
   2   5   0 1117.19 169.160   2
   2   5   1 23972.3 800.545   2
   2   5   2 51137.7 1187.73   2
   2   5   3 5341.14 399.975   2
   2   5   4 13553.2 664.001   2
   2   5   5 16503.5 557.611  10
   2  -5  -5 16296.4 734.377   1
   2   5   5 15154.2 727.456   2
   2   5   6 43851.9 1255.27   2
  -2   5  -6 43481.3 802.834   6
   2   5   6 43713.3 932.116   5
  -2   5  -7 39037.8 792.793   6
   2   5   7 39009.7 1175.14   2
   2   5   7 39177.2 912.100   5
  -2   5  -8 2186.20 192.617   6
   2   5   8 1942.87 217.095   5
  -2   5  -9 2706.44 207.152   6
   2   5   9 2724.48 247.506   5
   2   5  10 133.248 75.1580   5
   2  -5 -11 2747.41 207.474   3
   2  -5 -12 3371.33 174.967   3
   2   6 -11 1866.25 152.503   6
   2   6 -10 707.515 122.502   6
   2   6  -9 4034.77 292.055   6
   2   6  -8 17170.8 622.612   6
   2   6  -7 10136.6 481.737   6
   2   6  -6 11967.5 513.717   6
   2   6  -6 12232.6 475.607   9
   2   6  -5 42909.0 918.263   6
   2   6  -5 40929.1 856.748   9
  -2  -6  -4 10906.4 603.897   1
   2   6  -4 10488.2 429.809   6
   2   6  -4 10146.6 415.092   9
  -2  -6  -3 5235.28 395.841   1
   2   6  -3 5030.74 347.130   2
  -2  -6  -2 24265.6 785.812   1
   2   6  -2 23244.7 769.054   2
  -2  -6  -1 41230.7 977.254   1
   2   6  -1 36776.1 1004.37   2
   2   6   0 12875.7 620.256   2
   2   6   1 36185.7 1071.18   2
   2   6   2 23685.2 917.476   2
   2   6   3 5629.04 453.762   2
  -2   6  -4 9605.82 380.541   6
   2   6   4 9886.76 446.365  10
   2   6   4 9353.15 601.545   2
  -2   6  -5 42697.0 828.811   6
   2   6   5 43463.7 1323.97   2
   2   6   5 43433.5 977.837  10
  -2   6  -6 11535.9 445.159   6
   2   6   6 12217.6 709.951   2
   2   6   6 12215.9 522.804   5
  -2   6  -7 9463.55 405.329   6
   2   6   7 9773.39 474.103   5
   2   6   8 17206.2 620.703   5
  -2   6  -8 18016.5 544.842   6
  -2   6  -9 3318.13 219.185   6
   2   6   9 3515.65 266.546   5
   2   6  10 349.581 86.6620   5
   2  -6 -11 1721.46 143.879   3
   2   7 -10 2124.63 168.429   6
   2   7 -10 1879.23 161.879  10
   2   7  -9 1889.69 190.728   6
   2   7  -8 5735.43 351.089   6
   2   7  -7 136.077 83.3335   6
   2   7  -6 29526.7 821.422   6
   2   7  -5 35966.9 890.156   6
   2   7  -4 9710.15 452.907   6
  -2  -7  -4 11117.9 632.970   1
  -2  -7  -3 12680.8 662.418   1
   2   7  -3 12692.6 500.593   6
   2   7  -3 12341.2 527.664  10
   2   7  -2 59440.5 1115.23  10
   2   7  -2 56913.9 1289.40   2
   2   7  -1 4945.45 316.389  10
   2   7  -1 4312.52 371.222   2
   2   7   0 34632.0 821.898  10
   2   7   0 36242.2 1156.66   2
   2   7   1 4800.32 428.982   2
   2   7   1 4828.27 309.089  10
   2   7   2 62831.0 1591.44   2
   2   7   2 59980.5 1104.48  10
  -2   7  -2 62064.1 987.635  10
   2   7   3 12546.2 740.150   2
   2   7   3 12020.2 508.656  10
   2   7   4 8997.74 458.073  10
   2   7   4 9037.81 650.900   2
   2   7   5 36661.9 942.849  10
   2   7   6 31504.2 864.663   5
   2   7   7 273.883 107.450   5
   2   7   8 5670.40 345.643   5
   2   7   9 1712.69 178.292   5
   2   7  10 1866.46 151.621   5
   2   8 -10 985.373 88.2299  10
   2   8  -9 2929.23 202.257  10
   2   8  -8 6235.62 329.051   6
   2   8  -8 5641.47 326.608  10
   2   8  -7 6161.44 357.823   6
   2   8  -7 6232.69 375.381  10
  -2   8   7 5338.20 274.646   5
   2   8  -6 167.143 86.1897   6
   2   8  -6 199.273 77.0779  10
   2   8  -5 14579.2 604.825  10
   2   8  -4 6490.24 407.896  10
   2   8  -3 8087.17 451.978  10
   2   8  -2 19916.1 693.857  10
   2   8  -1 26180.0 787.883  10
   2   8   0 192.613 104.357   2
   2   8   0 314.183 102.479  10
   2   8   1 28878.2 820.529  10
  -2   8  -1 29849.0 710.390  10
   2   8   2 19691.9 681.594  10
  -2   8  -2 19668.5 590.859  10
  -2   8  -3 5517.90 324.665  10
   2   8   3 5967.51 386.217  10
   2   8   4 6779.62 413.387  10
  -2   8  -4 6670.09 365.395  10
   2   8   5 12333.8 546.612   5
   2   8   6 169.412 91.2702   5
   2   8   7 6578.92 369.203   5
   2   8   8 5852.30 318.501   5
  -2   8  -9 2305.50 169.845  10
   2   8   9 2236.58 171.763   5
   2   9  -8 461.264 85.2553  10
   2   9  -7 4220.95 269.329  10
   2   9  -6 989.187 151.688  10
  -2   9   6 885.500 121.200   5
   2   9  -5 1151.24 168.950  10
   2   9  -4 1307.02 188.087  10
   2   9  -3 2284.25 242.968  10
   2   9  -2 1098.64 175.512  10
   2   9  -1 10314.9 506.322  10
   2   9   0 676.891 147.052  10
  -2   9  -1 10466.1 419.889  10
   2   9   1 10903.4 516.935  10
  -2   9  -2 1150.56 149.756  10
   2   9   2 1326.86 193.888  10
  -2   9  -3 2358.50 208.217  10
   2   9   3 2646.64 260.109  10
  -2   9  -4 1132.57 151.904  10
   2   9   4 1476.21 204.937  10
   2   9   5 763.284 138.114   5
  -2   9  -5 914.027 135.056  10
   2   9   6 982.552 149.369   5
  -2   9  -6 894.492 127.520  10
   2   9   7 4322.15 266.846   5
  -2   9  -7 3782.23 224.236  10
  -2   9  -8 425.590 70.9235  10
   2   9   8 448.199 80.2658   5
   2  10  -7 797.951 94.3175  10
   2  10  -6 910.423 118.569  10
  -2  10   6 794.333 87.9843   5
   2  10  -5 5649.16 311.802  10
   2  10  -4 5030.19 315.702  10
   2  10  -3 927.008 152.106  10
   2  10  -2 35.8038 77.3846  10
   2  10  -1 3695.23 288.953  10
   2  10   0 854.908 149.910  10
   2  10   1 3843.31 297.495  10
  -2  10  -2 56.5258 51.1484  10
   2  10   2 178.198 91.0095  10
  -2  10  -3 594.175 95.4288  10
   2  10   3 790.145 143.569  10
  -2  10  -4 4607.26 242.470  10
   2  10   4 5363.63 318.435   5
  -2  10  -5 4858.87 234.913  10
   2  10   5 5435.42 298.758   5
   2  10   6 904.693 117.718   5
  -2  10  -6 773.141 87.7352  10
   2  10   7 587.135 81.2424   5
   2  11  -5 1507.87 121.509  10
   2  11  -4 964.545 113.880  10
  -2  11   4 852.566 94.3677   5
   2  11  -3 434.612 89.0339  10
   2  11  -2 2901.33 215.655  10
   2  11  -1 1498.57 162.776  10
   2  11   0 845.224 130.573  10
   2  11   1 1345.86 153.259  10
   2  11   2 3084.90 220.707  10
   2  11   2 3008.78 206.773   5
   2  11   3 551.846 98.0686   5
   2  11   4 857.944 101.409   5
   2  11   5 1810.60 129.930   5
   3   0   0 124.011 45.4957   2
   3   0   1 1722.32 126.855   2
   3   0  -1 1756.45 155.417   2
   3   0  -2 3084.40 213.823   2
   3   0   2 3994.92 177.834   2
  -3   0  -3 16193.5 568.013   1
   3   0   3 20662.5 384.388   2
  -3   0  -4 8523.79 439.807   1
  -3   0  -5 8192.52 468.102   1
  -3   0  -6 1623.86 227.803   1
  -3   0  -7 2335.76 289.013   1
   3   0  -8 11563.4 476.009   3
  -3   0  -8 11450.5 645.450   1
   3   0  -9 44670.8 992.022   3
   3   0 -10 22375.3 699.700   3
   3   0 -11 6404.86 354.374   3
   3   0 -12 4588.29 266.120   6
   3   0 -13-35.7634 42.2432   6
   3   1 -13 2645.71 156.060   6
   3   1 -12 726.475 112.215   6
   3   1 -11 3934.86 282.051   6
   3   1 -10 17170.6 607.572   3
   3   1  -9 47421.6 997.238   3
   3   1  -8 27294.8 718.566   3
  -3  -1  -8 28593.0 1049.44   1
  -3  -1  -7 4810.09 411.677   1
  -3  -1  -6 14683.5 671.214   1
  -3  -1  -5 23104.5 801.453   1
  -3  -1  -4 188686. 2109.13   1
   3   1  -3 152416. 1608.07   2
  -3  -1  -3 149859. 1677.18   1
  -3  -1  -2 90925.5 1181.31   1
   3   1  -2 92011.1 1148.99   2
  -3  -1  -1 233750. 1695.52   1
   3   1  -1 239654. 1744.22   2
  -3  -1   0 26228.7 494.975   1
   3   1   0 25440.6 542.502   2
   3   1   1 248766. 1631.27   2
   3   1   2 104352. 1042.42   2
   3   1   3 149927. 1295.33   2
  -3   1  -4 197529. 2170.04   1
   3   1   4 194575. 1489.90   2
  -3   1  -5 18617.3 701.444   1
  -3   1  -6 10419.6 563.467   1
  -3   1  -7 4745.13 407.702   1
   3   1   7 5554.17 319.502   5
   3   1   8 28205.5 764.752   5
  -3   1  -8 26992.2 974.108   1
   3  -1  -9 44276.9 988.739   3
   3  -1 -10 17959.6 640.655   3
   3  -1 -11 3855.28 276.754   3
   3  -1 -12 346.774 82.4143   3
   3  -1 -13 2303.91 146.224   6
   3   2 -13 1876.52 125.462   6
   3   2 -12 3671.11 232.006   6
   3   2 -11 3780.46 274.719   6
   3   2 -10 23039.9 713.977   6
   3   2  -9 16251.5 589.981   3
   3   2  -8 18628.1 597.252   3
  -3  -2  -8 17499.5 825.053   1
   3   2  -8 18153.7 529.833   9
   3   2  -7 52381.9 920.661   3
   3   2  -7 50411.3 861.594   9
  -3  -2  -7 51585.4 1370.38   1
  -3  -2  -6 19792.6 804.427   1
  -3  -2  -5 133500. 1923.66   1
   3   2  -4 36812.7 841.526   2
  -3  -2  -4 34683.6 897.810   1
  -3  -2  -3 577583. 3327.03   1
   3   2  -3 594915. 3188.62   2
  -3  -2  -2 108496. 1294.46   1
   3   2  -2 114197. 1336.00   2
  -3  -2  -1 158698. 1372.45   1
   3   2  -1 164070. 1539.01   2
   3   2   0 13974.2 442.709   2
  -3  -2   0 12712.8 323.743   1
   3   2   1 159434. 1481.61   2
  -3  -2   1 160565. 829.565   1
   3   2   2 108069. 1256.16   2
   3   2   3 590311. 2934.76   2
   3   2   4 28097.5 675.499   2
  -3   2  -5 120954. 1854.61   1
   3   2   5 119203. 1413.90   2
  -3   2  -6 23052.2 839.266   1
  -3   2  -7 52308.4 1338.36   1
   3   2   7 53277.1 994.126   5
   3   2   8 16534.1 598.101   5
  -3   2  -8 14628.7 705.634   1
   3   2   9 16872.2 616.304   5
   3  -2 -10 24523.9 735.727   3
   3  -2 -11 3707.01 268.955   3
   3  -2 -12 4203.60 246.457   3
   3  -2 -13 1980.37 126.346   6
   3   3 -12 8061.28 322.678   6
   3   3 -11 6735.28 350.615   6
   3   3 -10 8220.19 422.859   6
   3   3  -9 21563.0 700.209   6
   3   3  -8 3275.89 270.930   6
   3   3  -8 3035.08 225.698   9
   3   3  -7 41601.2 814.959   9
   3   3  -7 41838.2 888.042   6
  -3  -3  -7 42395.4 1259.44   1
  -3  -3  -6 25589.7 925.582   1
   3   3  -5 34768.4 874.633   2
  -3  -3  -5 36433.3 1021.22   1
  -3  -3  -4 8554.62 465.856   1
   3   3  -4 7839.20 403.332   2
   3   3  -3 111223. 1451.32   2
  -3  -3  -3 109887. 1522.78   1
   3   3  -2 127651. 1512.93   2
  -3  -3  -2 127904. 1472.94   1
   3   3  -1 46109.7 899.805   2
  -3  -3  -1 43565.3 741.475   1
  -3  -3   0 1262.08 104.848   1
   3   3   0 1226.24 152.176   2
   3   3   1 43666.1 896.575   2
   3   3   2 134505. 1572.52   2
   3   3   3 118324. 1541.89   2
   3   3   4 6175.07 364.289   2
   3   3   5 36248.5 918.790   2
  -3   3  -6 23414.7 867.059   1
   3   3   6 22986.1 735.714   2
  -3   3  -7 38131.1 1123.75   1
   3   3   7 40099.7 898.056   5
   3   3   8 2185.85 227.229   5
   3   3   9 22356.8 714.599   5
   3   3  10 6412.74 368.210   5
   3  -3 -11 6534.38 350.785   3
   3  -3 -12 8343.26 324.778   3
   3   4 -12 430.286 76.9504   6
   3   4 -11 1012.11 137.313   6
   3   4 -10 4219.70 296.696   6
   3   4  -9 1183.71 173.864   6
   3   4  -8 24915.1 742.313   6
   3   4  -8 24652.1 654.298   9
   3   4  -7 1478.53 178.647   6
   3   4  -7 1429.83 160.911   9
  -3  -4  -7 1054.80 209.855   1
   3   4  -6 536.878 99.6962   9
   3   4  -6 564.337 107.421   6
  -3  -4  -6 476.123 144.790   1
   3   4  -5 2984.10 264.045   2
  -3  -4  -5 2929.56 305.183   1
  -3  -4  -4 23852.9 787.644   1
   3   4  -4 25972.5 759.883   2
  -3  -4  -3 3594.01 279.677   1
   3   4  -3 3783.51 287.653   2
  -3  -4  -2 20795.3 628.759   1
   3   4  -2 21493.3 672.430   2
   3   4  -1 18606.6 632.701   2
  -3  -4  -1 18904.2 535.189   1
   3   4   0 56947.9 1117.43   2
  -3  -4   0 53157.4 740.949   1
   3   4   1 20042.6 684.497   2
   3   4   2 19580.6 681.149   2
   3   4   3 4955.81 357.662   2
   3   4   4 26770.8 869.248   2
   3   4   5 4116.94 350.096   2
  -3   4  -6 1155.15 198.026   1
   3   4   6 1214.42 189.695   2
   3   4   6 1236.00 162.183   5
   3   4   7 1873.72 208.402   5
   3   4   8 23579.6 736.358   5
   3   4   9 1587.43 199.583   5
   3   4  10 5019.11 317.403   5
   3  -4 -11 540.745 102.148   3
   3  -4 -12 219.012 58.8437   3
   3   5 -12 165.672 40.8505   6
   3   5 -11 5253.31 269.369   6
   3   5 -10 2358.55 214.721   6
   3   5  -9 13127.3 531.256   6
   3   5  -8 4328.71 318.231   6
   3   5  -8 4038.34 271.137   9
   3   5  -7 4456.83 314.065   6
   3   5  -7 4229.92 287.223   9
   3   5  -6 15649.0 561.789   6
   3   5  -6 15124.2 532.975   9
   3   5  -5 22747.0 628.771   6
  -3  -5  -5 23252.6 918.570   1
   3   5  -5 21937.5 620.071   9
   3   5  -4 27910.5 829.819   2
  -3  -5  -4 30274.5 975.642   1
  -3  -5  -3 12221.7 573.262   1
   3   5  -3 11605.6 537.533   2
   3   5  -2 65783.6 1293.03   2
  -3  -5  -2 67480.7 1203.68   1
   3   5  -1 16794.4 658.144   2
  -3  -5  -1 17192.2 557.154   1
   3   5   0 74051.4 1411.25   2
   3   5   1 16395.3 688.834   2
   3   5   2 65467.9 1384.38   2
   3   5   3 13106.9 647.074   2
   3   5   4 28025.4 976.225   2
   3   5   5 21414.3 869.325   2
   3   5   5 21078.8 632.215   5
   3   5   6 13348.9 527.235   5
   3   5   6 13944.4 703.758   2
   3   5   7 6201.03 376.661   5
   3   5   8 5552.30 365.051   5
   3   5   9 11332.1 499.818   5
   3   5  10 1513.94 171.024   5
   3  -5 -11 4956.41 260.573   3
   3  -5 -12 105.852 39.7262   3
   3   6 -11 2948.13 175.257   6
   3   6 -10 3132.78 221.596   6
   3   6  -9 10510.2 451.483   6
   3   6  -8 2180.71 222.101   6
   3   6  -7 13479.1 552.841   6
   3   6  -7 12712.9 498.036   9
   3   6  -6 41757.6 956.440   6
   3   6  -6 41097.0 909.414   9
   3   6  -5 36291.1 856.703   6
   3   6  -5 36430.1 849.177   9
  -3  -6  -5 36230.3 1170.20   1
   3   6  -4 41636.4 867.805   6
  -3  -6  -4 40915.3 1185.81   1
   3   6  -4 42581.2 896.714   9
  -3  -6  -3 19669.5 768.292   1
   3   6  -3 19351.5 563.946   6
   3   6  -3 19654.4 588.844   9
   3   6  -3 18611.1 593.856  10
   3   6  -3 18135.6 712.738   2
   3   6  -2 21118.7 591.186   9
   3   6  -2 19797.8 766.480   2
  -3  -6  -2 20054.4 712.095   1
   3   6  -1 52270.5 1273.12   2
   3   6   0 4795.66 391.945   2
   3   6   1 54915.4 1393.63   2
   3   6   2 22047.5 624.555  10
   3   6   2 20832.3 869.881   2
   3   6   3 22791.2 665.337  10
   3   6   3 22299.0 913.327   2
   3   6   4 41843.9 942.948  10
   3   6   4 40537.3 1264.17   2
   3   6   5 35584.3 906.193  10
   3   6   5 35302.5 1193.92   2
   3   6   5 36994.8 895.555   5
   3   6   6 41334.0 967.430   5
   3   6   7 12389.8 539.502   5
   3   6   8 2499.33 247.508   5
   3   6   9 10223.7 450.291   5
   3   6  10 3235.90 223.232   5
   3  -6 -11 2896.79 172.627   3
   3  -7  10 411.699 59.3063   7
   3   7 -10 455.774 81.7547   6
   3   7 -10 427.559 67.8036  10
   3   7  -9 1088.15 137.325   6
   3   7  -9 843.120 117.791  10
   3   7  -8 3583.71 264.172   6
   3   7  -8 3596.70 269.317  10
   3   7  -7 12371.4 519.259   6
   3   7  -6 627.633 133.817   6
   3   7  -6 685.104 136.169  10
   3   7  -5 2223.84 228.490   6
   3   7  -5 2142.65 230.247  10
   3   7  -4 775.500 140.717   6
   3   7  -4 752.375 140.823  10
   3   7  -3 21961.6 653.978   6
   3   7  -3 21752.3 698.122  10
   3   7  -2 6535.38 376.906  10
   3   7  -2 6141.68 447.451   2
   3   7  -1 49264.7 1011.47  10
   3   7  -1 46493.0 1263.57   2
   3   7   0 29253.2 771.768  10
   3   7   0 27752.5 1011.29   2
   3   7   1 49261.8 1012.75  10
   3   7   1 49816.9 1419.50   2
   3   7   2 5904.43 359.780  10
   3   7   2 6471.88 527.702   2
   3   7   3 19457.9 672.756  10
   3   7   3 19248.1 919.590   2
   3   7   4 910.060 159.997  10
   3   7   5 1353.12 187.209   5
   3   7   6 837.998 156.057   5
   3   7   7 13335.4 549.854   5
   3   7   8 3304.23 263.701   5
   3   7   9 1087.33 142.900   5
   3   7  10 601.669 85.4444   5
   3   8  -9 483.435 76.1367  10
   3   8  -8 234.323 70.4619  10
   3   8  -7 640.781 117.039  10
   3   8  -6 2198.02 227.012  10
   3   8  -5 19097.0 671.645  10
   3   8  -4 4642.67 336.073  10
   3   8  -3 5756.08 378.028  10
   3   8  -2 3208.56 283.335  10
   3   8  -1 2836.38 265.539  10
   3   8   0 27776.1 812.306  10
   3   8   1 2682.44 259.800  10
   3   8   2 3410.90 294.653  10
   3   8   3 6410.95 406.345  10
   3   8   4 4493.37 342.909  10
   3   8   4 4220.32 314.855   5
  -3   8  -5 17103.7 533.463  10
   3   8   5 18583.7 652.974   5
  -3   8  -6 2774.59 213.499  10
   3   8   6 2900.06 256.054   5
  -3   8  -7 776.278 113.361  10
   3   8   7 954.493 150.862   5
  -3   8  -8 19.3487 37.8229  10
   3   8   8 96.9235 58.9605   5
  -3   8  -9 317.784 57.2157  10
   3   8   9 458.265 80.1999   5
   3   9  -8 1688.95 127.765  10
   3   9  -7 2328.68 185.251  10
   3   9  -6 4159.49 273.855  10
   3   9  -5 6694.70 372.528  10
   3   9  -4 4448.61 321.121  10
   3   9  -3 3774.50 303.055  10
   3   9  -2 16325.8 625.176  10
   3   9  -1 8104.55 447.140  10
   3   9   0 3060.13 278.372  10
   3   9   1 8498.94 458.632  10
   3   9   2 15440.9 622.134  10
   3   9   3 2720.58 263.945  10
   3   9   4 4739.79 341.209  10
   3   9   4 4765.46 318.409   5
   3   9   5 6306.83 355.572   5
   3   9   6 4562.66 283.290   5
   3   9   7 2482.07 194.225   5
   3  -9  -7 2220.72 146.203   4
   3   9   8 1641.19 135.943   5
   3 -10   7 141.598 41.8989   7
   3 -10   6 822.814 96.1998   7
   3  10  -6 838.962 102.544  10
   3  10  -5 3625.57 233.423  10
  -3  10   5 3054.18 167.281   5
   3  10  -4 2033.34 193.253  10
   3 -10   3 1753.15 152.765   7
   3  10  -3 1705.62 188.456  10
   3  10  -2 1272.79 171.415  10
   3  10  -1 3752.95 284.056  10
   3  10   0 5277.51 339.821  10
   3  10   1 3530.31 283.587  10
   3  10   2 1042.92 160.055  10
   3  10   2 1223.25 151.978   5
   3  10   3 1560.55 168.143   5
   3  10   3 1684.66 191.796  10
   3  10   4 2122.26 187.317   5
   3  10   5 3778.69 232.050   5
   3  10   6 1362.17 130.045   5
   3  10   7 162.460 45.4024   5
   3  11  -4 224.455 59.3085  10
   3  11  -3 85.9873 50.4714  10
   3  11  -2 1119.00 130.553  10
   3  11  -1 1931.52 174.115  10
   3  11   0 165.692 70.0881  10
   3  11   1 2039.37 180.380  10
   3  11   1 1904.59 136.589   5
   3  11   2 1244.92 139.218  10
   3  11   2 1089.99 107.202   5
   3  11   3 44.5680 41.6938   5
   3  11   4 358.660 63.5271   5
   4   0   0 305723. 2082.25   2
   4   0   1 2808.44 188.852   2
   4   0  -1 2676.88 214.894   2
   4   0  -2 157046. 1701.67   2
   4   0   2 153106. 1315.92   2
  -4   0  -3 43229.7 1041.74   1
   4   0   3 41740.4 643.115   2
  -4   0  -4 37443.5 1026.70   1
  -4   0  -5 5821.82 435.073   1
  -4   0  -6 42744.1 1262.60   1
   4   0  -7 2058.64 187.995   3
   4   0  -7 1844.63 183.203   9
  -4   0  -7 1723.48 260.785   1
   4   0  -8 83869.6 1273.45   3
   4   0  -8 82281.0 1227.52   9
  -4   0  -8 86248.7 1889.22   1
   4   0  -9 2674.50 239.495   3
   4   0  -9 2494.84 209.175   9
   4   0 -10 3270.13 256.588   3
   4   0 -11 2907.20 224.947   3
   4   0 -12 3467.51 211.942   6
   4   1 -12 2597.07 182.961   6
   4   1 -11 288.299 81.1790   6
   4   1 -10 11864.1 482.301   3
   4   1  -9 14416.1 538.719   3
   4   1  -9 14964.0 509.228   9
   4   1  -8 10274.5 440.410   3
   4   1  -8 10438.8 435.557   9
   4   1  -7 117516. 1392.29   3
   4   1  -7 116763. 1436.91   9
  -4  -1  -6 16248.6 765.697   1
  -4  -1  -5 16214.4 735.611   1
  -4  -1  -4 27135.5 885.297   1
   4   1  -3 197894. 2045.57   2
  -4  -1  -3 197336. 2156.31   1
  -4  -1  -2 15495.2 557.239   1
   4   1  -2 16951.6 562.542   2
  -4  -1  -1 136390. 1513.98   1
   4   1  -1 146631. 1581.36   2
  -4  -1   0 334.541 73.1255   1
   4   1   0 368.122 89.2834   2
  -4  -1   1 141708. 1231.36   1
   4   1   1 150064. 1455.51   2
   4   1   2 16288.0 470.196   2
   4   1   3 193260. 1612.70   2
  -4   1  -4 32257.6 985.405   1
   4   1   4 30727.9 633.884   2
  -4   1  -5 13126.0 656.903   1
  -4   1  -6 19465.4 839.494   1
   4   1   7 119187. 1534.87   5
  -4   1  -7 120746. 2211.10   1
   4  -1  -7 115957. 1458.00   9
  -4   1  -8 7850.68 561.519   1
   4   1   8 8378.84 434.402   5
   4  -1  -8 8523.68 399.598   9
   4  -1  -9 15449.6 573.993   3
   4  -1  -9 14942.5 508.890   9
   4  -1 -10 12086.8 496.342   3
   4  -1 -11 302.960 85.6113   3
   4  -1 -12 2718.15 186.067   6
   4  -1 -12 3026.26 192.574   3
   4   2 -12 3123.29 191.498   6
   4   2 -11 5737.70 314.985   6
   4   2 -10 3961.95 289.604   6
   4   2  -9 18493.7 635.537   6
   4   2  -9 17638.9 554.337   9
   4   2  -9 18131.8 596.031   3
   4   2  -8 7001.57 363.415   9
   4   2  -8 7174.71 366.869   3
   4   2  -7 51195.9 904.913   3
   4   2  -7 51182.2 961.442   9
   4   2  -6 42143.6 831.400   9
  -4  -2  -6 42122.2 1248.97   1
  -4  -2  -5 39319.8 1137.18   1
   4   2  -4 116141. 1671.66   2
  -4  -2  -4 113516. 1789.73   1
  -4  -2  -3 63270.8 1225.50   1
   4   2  -3 65857.8 1193.94   2
  -4  -2  -2 68261.5 1179.40   1
   4   2  -2 67987.2 1171.11   2
   4   2  -1 65932.4 1107.59   2
  -4  -2  -1 66465.7 1034.60   1
   4   2   0 358.417 96.0887   2
  -4  -2   0 547.803 84.5846   1
   4   2   1 63048.5 1058.50   2
   4   2   2 62234.8 1029.42   2
   4   2   3 66631.7 1068.80   2
   4   2   4 118994. 1421.03   2
  -4   2  -5 42917.5 1226.25   1
  -4   2  -6 43512.1 1269.27   1
   4   2   6 43120.3 865.616   5
   4   2   7 46926.4 984.109   5
  -4   2  -7 47094.6 1376.21   1
   4  -2  -8 8159.91 399.725   9
   4   2   8 8213.11 436.785   5
   4   2   9 19421.5 668.352   5
   4  -2  -9 18922.1 570.467   9
   4  -2 -10 4784.67 316.461   3
   4  -2 -11 5097.63 291.587   3
   4  -2 -12 2607.30 173.995   3
   4   3 -12 615.590 84.6684   6
   4   3 -11 8822.04 370.299   6
   4   3 -10 1360.28 167.903   6
   4   3  -9 5047.39 332.297   6
   4   3  -9 4950.10 294.188   9
   4   3  -8 4820.98 326.353   6
   4   3  -8 4394.49 292.955   9
  -4  -3  -7 42488.9 1325.22   1
   4   3  -7 41772.6 903.575   6
   4   3  -7 43110.6 904.571   9
  -4  -3  -6 4008.41 394.026   1
   4   3  -6 4219.50 269.913   6
   4   3  -6 4325.14 278.896   9
  -4  -3  -5 68455.2 1547.47   1
  -4  -3  -4 52212.3 1249.27   1
   4   3  -4 55147.4 1222.04   2
  -4  -3  -3 206786. 2251.40   1
   4   3  -3 207249. 2216.77   2
   4   3  -2 7558.34 410.819   2
  -4  -3  -2 7463.42 387.481   1
   4   3  -1 240430. 2272.83   2
  -4  -3  -1 244077. 1961.75   1
   4   3   0 80206.2 1314.24   2
   4   3   1 242608. 2255.55   2
   4   3   2 6908.48 381.305   2
   4   3   3 205349. 2120.03   2
   4   3   4 57018.9 1169.43   2
   4   3   5 58770.2 1193.81   2
  -4   3  -6 3613.20 379.795   1
   4   3   6 3684.48 267.335   5
  -4   3  -7 42154.4 1278.86   1
   4   3   7 43506.2 964.524   5
   4   3   8 5015.99 345.977   5
   4   3   9 6308.54 381.968   5
   4  -3  -9 6417.28 333.303   9
   4  -3 -10 1242.19 161.091   3
   4  -3 -11 8938.28 373.351   3
   4  -3 -12 915.148 98.4817   3
   4   4 -12 3659.53 168.242   6
   4   4 -11 2479.79 186.747   6
   4   4 -10 3002.19 235.923   6
   4   4  -9 3691.09 251.764   9
   4   4  -9 4094.76 294.362   6
   4   4  -8 14964.5 569.685   6
   4   4  -8 14287.5 526.536   9
   4   4  -7 4068.51 292.650   6
   4   4  -7 3720.97 276.651   9
  -4  -4  -6 29037.3 1047.36   1
   4   4  -6 29394.5 733.264   6
   4   4  -6 30200.0 768.307   9
   4   4  -5 522.538 130.256   2
  -4  -4  -5 686.068 161.272   1
   4   4  -5 454.104 94.3797   9
   4   4  -5 921.358 125.603   6
  -4  -4  -4 21254.7 801.022   1
   4   4  -4 21847.1 765.769   2
  -4  -4  -3 20569.4 724.890   1
   4   4  -3 20511.9 735.918   2
  -4  -4  -2 93209.6 1377.50   1
   4   4  -2 95461.0 1561.56   2
  -4  -4  -1 12314.2 445.827   1
   4   4  -1 12295.4 556.397   2
   4   4   0 40581.7 1005.34   2
   4   4   1 11363.6 539.654   2
   4   4   2 100333. 1643.21   2
   4   4   3 21747.0 787.557   2
   4   4   4 27651.5 903.464   2
   4   4   5 1100.38 183.774   2
   4   4   5 918.782 135.895   5
  -4   4  -6 27765.2 1049.39   1
   4   4   6 29380.3 771.269   5
   4   4   7 3627.61 290.314   5
   4   4   8 16143.9 615.837   5
   4   4   9 5250.50 348.029   5
   4  -4  -9 4833.93 282.368   9
   4   4  10 4226.85 286.045   5
   4  -4 -11 2038.03 170.747   3
   4  -4 -12 2960.59 152.742   3
   4   5 -11 955.033 103.599   6
   4   5 -10 2854.28 215.159   6
   4   5  -9 11750.1 477.756   6
   4   5  -9 11367.7 415.640   9
   4   5  -8 5523.35 342.043   6
   4   5  -8 4962.19 310.523   9
   4   5  -7 11085.5 484.965   6
   4   5  -7 11313.2 489.552   9
   4   5  -6 20861.3 647.105   6
   4   5  -6 21335.5 672.744   9
   4   5  -5 3455.95 252.380   6
  -4  -5  -5 3727.03 383.189   1
   4   5  -5 3612.13 273.487   9
   4   5  -4 5025.54 284.430   6
  -4  -5  -4 5104.70 421.091   1
   4   5  -4 5443.62 320.253   9
   4   5  -4 4333.24 355.688   2
  -4  -5  -3 10821.4 560.788   1
   4   5  -3 11506.9 448.151   9
   4   5  -3 11036.2 570.116   2
   4   5  -2 712.431 155.585   2
   4   5  -1 20111.1 779.405   2
   4   5   0 3888.73 342.240   2
   4   5   1 21146.1 806.325   2
   4   5   2 886.339 179.046   2
   4   5   3 11081.0 621.760   2
   4   5   4 5310.91 324.002  10
   4   5   4 5149.29 430.785   2
   4   5   4 5605.39 313.449   5
   4   5   5 3540.14 266.044   5
   4   5   5 3756.71 370.481   2
   4   5   6 20883.8 675.403   5
   4   5   7 10161.9 487.480   5
   4   5   8 5844.65 368.997   5
   4   5   9 11506.2 490.328   5
   4  -5  -9 11263.7 409.429   9
   4   5  10 3383.96 239.153   5
   4  -5 -11 1252.45 121.384   3
   4   6 -10 3875.62 221.094   6
   4   6  -9 1760.41 173.244   6
   4   6  -9 1759.92 153.484  10
   4   6  -8 320.969 91.9067   6
   4   6  -8 419.985 93.8012  10
   4   6  -7 4868.09 321.821   6
   4   6  -7 4862.41 318.682   9
   4   6  -6 3833.08 284.861   6
   4   6  -6 3576.75 272.733  10
   4   6  -6 3796.20 291.693   9
   4   6  -5 10561.5 457.289   6
   4   6  -5 10684.3 470.178  10
   4   6  -5 10935.0 492.647   9
   4   6  -4 32631.4 766.218   6
   4   6  -4 32681.5 800.245  10
   4   6  -4 32436.1 826.292   9
  -4  -6  -4 33012.4 1053.05   1
   4   6  -4 29802.2 945.235   2
   4   6  -3 2834.88 216.622   6
   4   6  -3 2750.94 230.152  10
   4   6  -3 2687.07 235.808   9
   4   6  -3 2671.50 296.201   2
   4   6  -2 24084.2 655.175  10
   4   6  -2 24301.7 670.309   9
   4   6  -2 22543.3 867.457   2
   4   6  -1 5883.14 325.275  10
   4   6  -1 6592.24 339.887   9
   4   6  -1 6148.74 462.941   2
   4   6   0 81389.2 1187.42  10
   4   6   0 82095.8 1707.46   2
   4   6   1 6292.42 337.272  10
   4   6   1 6308.52 480.748   2
   4   6   2 24089.2 952.214   2
   4   6   2 25007.0 686.284  10
   4   6   3 2776.17 244.781  10
   4   6   3 2318.06 310.755   2
   4   6   3 2676.29 222.695   5
   4   6   4 32011.2 799.173   5
   4   6   4 33553.7 1173.78   2
   4   6   4 31897.3 838.828  10
   4   6   5 10776.1 484.209   5
   4   6   6 4889.04 338.011   5
   4   6   7 5539.05 361.212   5
   4   6   8 121.852 83.4572   5
   4   6   9 2406.86 212.321   5
   4   6  10 3954.59 229.363   5
   4  -6 -11 2774.48 143.765   3
   4  -7   9 7820.37 285.915   7
   4   7  -9 8027.48 320.105   6
   4   7  -8 3166.44 232.726   6
   4   7  -8 2843.12 207.067  10
   4   7  -7 5702.51 331.408   6
   4   7  -7 5512.99 317.260  10
   4   7  -6 1247.22 162.281   6
   4   7  -6 1295.18 172.329  10
   4   7  -5 52768.7 1038.41   6
   4   7  -5 51165.0 1052.16  10
   4   7  -4 5128.70 321.103   6
   4   7  -4 4883.21 328.862  10
   4   7  -3 2049.41 215.560  10
   4   7  -2 33620.4 848.663  10
   4   7  -1 22807.5 694.752  10
   4   7  -1 23027.7 924.364   2
   4  -7   0 8638.61 375.419   7
   4   7   0 9830.17 625.740   2
   4   7   0 8955.11 435.924  10
   4   7   1 23504.5 712.584  10
   4   7   1 23028.5 967.499   2
   4   7   2 31442.6 842.306  10
   4   7   3 2149.45 234.457  10
   4   7   3 1930.06 199.711   5
   4   7   4 4792.96 345.316  10
   4   7   4 5567.80 350.591   5
   4   7   5 54887.1 1102.39   5
   4   7   6 1380.80 186.762   5
   4   7   7 6097.74 362.129   5
   4  -7  -7 5926.94 300.102   4
   4   7   8 3131.41 244.874   5
   4   7   9 7826.66 335.725   5
   4  -7 -10 268.721 54.9228   3
   4  -8   9 1424.79 100.630   7
   4  -8   8 2729.28 180.946   7
   4   8  -8 2365.31 158.106  10
   4   8  -7 1830.29 167.103  10
   4   8  -6 3449.08 252.218  10
   4   8  -5 1425.60 182.360  10
   4   8  -4 8096.36 425.815  10
   4   8  -3 3167.89 272.533  10
   4   8  -2 22175.9 714.235  10
   4  -8   1 6482.04 337.333   7
   4   8  -1 6701.23 398.315  10
   4   8   0 1983.88 223.378  10
   4   8   1 6523.51 397.775  10
   4   8   2 20010.5 700.277  10
   4   8   3 3008.33 278.844  10
   4   8   3 2820.58 244.151   5
   4   8   4 10379.1 503.595  10
   4   8   4 10694.8 474.970   5
   4   8   5 2123.46 214.588   5
   4   8   6 3311.99 257.473   5
   4   8   7 2192.59 200.527   5
   4  -8  -7 1803.38 150.534   4
   4   8   8 2595.74 193.840   5
   4   8   9 1715.49 126.839   5
   4  -9   8 1629.19 107.282   7
   4  -9   7 1072.10 111.714   7
   4   9  -7 948.147 99.3416  10
   4  -9   6 1090.28 128.160   7
   4   9  -6 1176.77 130.860  10
   4   9  -5 229.785 76.0389  10
   4   9  -4 1939.91 199.053  10
   4  -9   3 434.539 97.7333   7
   4   9  -3 279.625 87.1519  10
   4  -9   2 4269.47 263.512   7
   4   9  -2 4882.89 328.433  10
   4  -9   1 1720.34 163.185   7
   4   9  -1 2125.04 225.668  10
   4   9   0 4767.63 335.408  10
   4   9   1 2314.58 240.610  10
   4   9   1 1853.06 181.240   5
   4   9   2 4994.51 343.894  10
   4   9   2 4948.29 299.507   5
   4   9   3 268.589 108.454  10
   4   9   3 443.229 102.286   5
   4   9   4 1955.89 192.036   5
   4   9   5 474.785 104.864   5
   4   9   6 1083.27 133.364   5
   4  -9  -6 1062.50 120.930   4
   4   9   7 890.567 106.677   5
   4   9   8 1682.56 116.246   5
   4 -10   6 2267.56 130.300   7
   4 -10   5 1098.95 107.072   7
   4  10  -5 1059.92 110.483  10
   4 -10   4 3195.16 186.910   7
   4  10  -4 2795.94 197.649  10
   4 -10   3 586.133 86.0241   7
   4  10  -3 607.775 106.198  10
   4  10  -2 2793.74 223.885  10
   4  10  -1 167.068 76.6036  10
   4  10   0 3877.79 277.054  10
   4  10   1 300.427 101.689  10
   4  10   2 2979.37 194.616   5
   4  10   2 3196.26 246.979  10
   4  10   3 685.889 98.8790   5
   4  10   4 3211.69 197.768   5
   4  10   5 1288.57 121.377   5
   4 -10  -5 998.512 107.008   4
   4  10   6 2196.01 134.208   5
   4  11  -3 422.443 64.4846  10
   4  11  -2 205.146 59.1407  10
   4  11  -1 1552.67 139.007  10
   4  11   0 327.326 72.7260  10
   4 -11   0 243.976 51.0323   4
   4  11   1 1628.51 141.457  10
   4 -11  -1 1505.43 118.611   4
   4 -11  -2 121.516 40.0609   4
   4 -11  -3 270.548 56.5662   4
   5   0   0-21.7268 55.5451   2
   5   0  -1 3130.90 257.781   2
   5   0   1 3549.07 249.825   2
  -5   0  -2 17034.5 693.849   1
   5   0   2 17359.6 505.773   2
  -5   0  -3 28578.1 947.727   1
  -5   0  -4 7149.18 498.942   1
  -5   0  -5 2466.33 314.919   1
  -5   0  -6 33209.7 1209.00   1
   5   0  -6 33665.5 811.259   9
   5   0  -7 55420.4 954.262   3
  -5   0  -7 56102.4 1567.86   1
   5   0  -7 56758.8 1081.80   9
   5   0  -8 4559.73 291.576   3
   5   0  -8 4373.21 303.432   9
   5   0  -9 15449.9 528.490   3
   5   0  -9 15207.6 532.614   9
   5   0 -10 2163.79 189.667   3
   5   0 -10 2249.53 183.826   9
   5   0 -11 6158.66 295.486   6
   5   0 -12 28.3161 29.7148   6
   5   1 -12 4339.61 191.662   6
   5   1 -11 6964.44 310.602   6
   5   1 -10 2872.44 230.938   6
   5   1 -10 2825.47 203.574   9
   5   1  -9 14887.1 528.171   9
   5   1  -9 15421.8 516.607   3
   5   1  -8 17745.0 551.452   3
   5   1  -8 17899.8 607.403   9
   5   1  -7 29590.4 790.082   9
  -5  -1  -7 31123.3 1186.05   1
   5   1  -6 22052.1 653.108   9
  -5  -1  -6 20509.2 927.659   1
  -5  -1  -5 53501.7 1455.72   1
  -5  -1  -4 4906.60 418.197   1
   5   1  -3 35212.3 953.709   2
  -5  -1  -3 31557.1 963.959   1
  -5  -1  -2 34510.4 932.898   1
   5   1  -2 38215.5 960.120   2
  -5  -1  -1 29317.4 800.528   1
   5   1  -1 34717.4 857.584   2
  -5  -1   0 64278.2 1073.14   1
   5   1   0 70427.1 1182.69   2
   5   1   1 38442.9 843.931   2
   5   1   2 32010.2 746.583   2
   5   1   3 35735.3 754.026   2
  -5   1  -4 7301.77 519.444   1
  -5   1  -5 47841.6 1376.07   1
   5   1   6 18955.2 598.743   5
  -5   1  -6 18829.5 898.202   1
   5  -1  -6 19872.5 635.306   9
   5   1   7 30363.4 796.809   5
   5  -1  -7 29688.1 797.402   9
   5  -1  -8 17543.7 576.938   3
   5  -1  -8 17790.0 609.753   9
   5  -1  -9 17345.4 582.428   3
   5  -1  -9 17128.5 566.852   9
   5  -1 -10 3372.85 237.913   3
   5  -1 -10 3331.73 217.423   9
   5  -1 -11 7057.93 298.940   3
   5  -1 -12 4263.72 190.341   6
   5   2 -12 4153.01 175.062   6
   5   2 -11 3246.46 205.747   6
   5   2 -10 10944.3 433.121   6
   5   2 -10 10056.9 376.548   9
   5   2  -9 10313.8 450.648   6
   5   2  -9 10573.4 442.029   9
   5   2  -8 2271.95 215.056   6
   5   2  -8 1823.33 201.003   9
   5   2  -7 20227.2 607.338   6
   5   2  -7 20878.7 664.171   9
   5   2  -6 34092.5 827.229   9
  -5  -2  -6 34782.4 1211.26   1
   5   2  -5 50790.9 954.079   9
  -5  -2  -5 48457.0 1369.41   1
  -5  -2  -4 125217. 2053.26   1
  -5  -2  -3 97127.1 1673.78   1
   5   2  -3 107629. 1735.73   2
  -5  -2  -2 23772.9 772.914   1
   5   2  -2 23709.3 766.983   2
  -5  -2  -1 23273.6 690.294   1
   5   2  -1 25587.6 774.667   2
   5   2   0 232724. 2255.08   2
   5   2   1 23669.4 705.357   2
   5   2   2 33442.4 830.030   2
   5   2   3 102863. 1433.37   2
   5   2   4 136346. 1615.17   2
  -5   2  -5 44447.7 1362.24   1
   5   2   5 45795.6 866.621   5
  -5   2  -6 32922.4 1195.77   1
   5   2   6 33160.6 797.263   5
   5   2   7 21655.1 684.270   5
   5   2   8 1145.98 171.960   5
   5  -2  -8 1028.44 154.827   9
   5  -2  -9 10540.6 449.597   3
   5  -2  -9 10845.9 445.138   9
   5  -2 -10 10566.6 421.908   3
   5  -2 -10 10008.1 368.220   9
   5  -2 -11 3185.28 200.550   3
   5  -2 -12 3981.22 172.177   6
   5   3 -11 704.344 93.0965   6
   5   3 -10 10516.7 409.999   6
   5   3 -10 9974.00 359.765   9
   5   3  -9 7261.15 371.330   6
   5   3  -9 7414.58 368.622   9
   5   3  -8 16781.2 594.695   9
   5   3  -8 17510.8 584.602   6
   5  -3   7 14845.0 495.161   7
   5   3  -7 14760.3 525.091   6
   5   3  -7 15113.2 569.477   9
   5   3  -6 17297.1 535.300   6
   5   3  -6 18651.4 623.989   9
  -5  -3  -6 17230.2 841.182   1
   5   3  -5 37739.3 852.601   9
  -5  -3  -5 36130.2 1189.14   1
  -5  -3  -4 733.523 155.731   1
   5   3  -4 954.451 171.641   2
   5   3  -4 1143.87 146.787   9
  -5  -3  -3 74898.7 1466.36   1
   5   3  -3 77401.1 1488.55   2
  -5  -3  -2 89565.2 1453.10   1
   5   3  -2 92954.9 1590.26   2
   5   3  -1 11083.6 536.880   2
   5   3   0 10459.8 515.384   2
   5   3   1 9367.78 483.423   2
   5   3   2 92310.1 1524.82   2
   5   3   3 77148.4 1384.63   2
   5   3   4 553.162 116.853   2
  -5   3  -5 36201.0 1263.03   1
   5   3   5 36127.0 795.172   5
   5  -3  -5 34808.0 779.511   4
  -5   3  -6 22434.1 988.268   1
   5   3   6 22461.4 673.884   5
   5   3   7 13453.3 552.180   5
   5   3   8 18103.5 642.803   5
   5  -3  -8 16639.5 597.059   9
   5  -3  -9 7745.73 369.993   9
   5  -3 -10 11789.5 434.094   3
   5  -3 -10 11172.3 369.831   9
   5  -3 -11 822.328 102.239   3
   5   4 -11 6589.87 244.940   6
   5   4 -10 1649.10 155.225   6
   5   4 -10 1526.61 132.816   9
   5   4  -9 10293.1 423.092   6
   5   4  -9 10257.4 416.936   9
   5  -4   8 9162.17 381.502   7
   5   4  -8 8971.84 414.937   6
   5   4  -8 8771.40 423.922   9
   5   4  -7 9050.14 416.839   6
   5   4  -7 9045.30 448.463   9
   5   4  -6 1001.02 137.260   6
   5   4  -6 847.132 137.420   9
  -5  -4  -5 14504.1 737.848   1
   5   4  -5 16200.1 585.849   9
  -5  -4  -4 3950.90 366.374   1
   5   4  -4 3738.69 269.797   9
   5   4  -4 4259.08 384.464   2
  -5  -4  -3 13383.3 617.731   1
   5   4  -3 14591.8 505.982   9
   5   4  -3 14210.6 665.003   2
   5   4  -2 1753.35 230.298   2
   5   4  -1 9909.07 542.726   2
   5   4   0 72308.9 1457.31   2
   5   4   1 9410.26 530.371   2
   5   4   2 1119.65 184.415   2
   5   4   3 12674.8 613.647   2
   5   4   4 4276.61 266.244   5
   5   4   4 4193.51 352.425   2
   5   4   5 15344.4 541.561   5
   5  -4  -5 15442.0 547.276   4
   5   4   6 655.054 131.153   5
   5  -4  -6 478.648 100.280   4
   5   4   7 7297.82 410.830   5
   5   4   8 9189.10 456.841   5
   5   4   9 9637.01 443.059   5
   5  -4  -9 9142.71 386.727   9
   5  -4 -10 1817.96 166.103   3
   5  -4 -11 6463.28 244.855   3
   5   5 -10 2085.44 153.922   6
   5  -5   9 4215.19 220.184   7
   5   5  -9 4334.49 259.062   6
   5   5  -9 4206.05 250.920   9
   5  -5   8 741.392 120.512   7
   5   5  -8 553.452 109.092   6
   5   5  -8 865.611 135.609   9
   5   5  -7 6170.77 343.024   6
   5   5  -7 5388.58 347.335   9
   5   5  -6 4219.44 282.202   6
   5   5  -6 4553.43 325.613   9
   5   5  -5 10659.9 426.278   6
   5   5  -5 10926.7 501.154   9
   5   5  -4 14835.7 564.740   9
   5   5  -4 13895.8 686.012   2
   5   5  -3 27913.9 744.449   9
   5   5  -3 28270.7 976.632   2
   5   5  -2 4736.82 294.077   9
   5   5  -2 4180.29 380.560   2
   5  -5   1 60983.3 1010.52   7
   5   5  -1 58557.6 980.903   9
   5   5  -1 57555.4 1391.29   2
   5  -5   0 2514.76 203.723   7
   5   5   0 2660.35 199.645   9
   5   5   0 2936.69 322.181   2
   5   5   1 62038.4 1477.16   2
   5  -5  -1 60762.7 954.956   7
   5   5   2 4299.27 265.878  10
   5   5   2 3635.57 354.294   2
   5  -5  -2 3622.49 231.936   7
   5   5   3 29923.5 727.776  10
   5   5   3 30193.2 682.990   5
   5   5   3 29084.2 1010.72   2
   5   5   4 14632.6 512.372   5
   5   5   4 13589.0 684.282   2
   5   5   5 9616.83 445.028   5
   5   5   6 5359.21 349.379   5
   5  -5  -6 5512.43 330.166   4
   5   5   7 5977.72 371.390   5
   5   5   8 496.913 125.374   5
   5   5   9 4640.78 291.163   5
   5  -5  -9 4391.37 250.239   9
   5  -5 -10 1991.23 156.975   3
   5  -5 -11 266.585 47.7403   3
   5   6 -10 3635.76 164.658   6
   5   6  -9 3521.89 207.481   6
   5  -6   9 3777.43 194.940   7
   5  -6   8 5238.70 280.962   7
   5   6  -8 5287.83 284.837   6
   5   6  -8 5086.19 294.913   9
   5   6  -7 4059.59 266.567   6
   5   6  -7 4683.19 310.607   9
   5   6  -6 15303.8 522.995   6
   5   6  -6 14955.4 576.519   9
   5   6  -5 16816.4 543.188   6
   5   6  -5 17781.0 642.664   9
   5   6  -4 7508.17 416.859   9
   5   6  -3 35635.8 787.077  10
   5   6  -3 36572.2 889.118   9
   5   6  -2 48790.8 916.167  10
   5   6  -2 51630.8 1019.53   9
   5   6  -2 50443.6 1356.10   2
   5  -6   1 10406.0 438.381   7
   5   6  -1 10762.8 428.934  10
   5   6  -1 11205.7 460.821   9
   5   6  -1 10908.8 637.072   2
   5  -6   0 146.145 66.1284   7
   5   6   0-8.59087 67.0618   2
   5   6   0 58.4628 57.4383  10
   5   6   1 9334.68 413.308  10
   5   6   1 9094.92 602.217   2
   5  -6  -1 8733.30 379.137   7
   5   6   2 48840.0 976.553  10
   5   6   2 46754.8 1352.69   2
   5   6   3 35137.5 854.746  10
   5   6   3 35276.0 786.743   5
   5   6   4 7331.03 379.049   5
   5   6   5 17815.3 611.934   5
   5   6   6 13704.0 547.077   5
   5  -6  -6 12628.6 494.034   4
   5   6   7 5297.42 335.917   5
   5  -6  -7 5049.08 277.591   4
   5   6   8 5399.77 321.361   5
   5   6   9 3409.02 228.197   5
   5  -6  -9 3306.32 188.916   9
   5  -6 -10 4060.31 188.906   3
   5  -7   9 1602.84 108.955   7
   5  -7   8 2901.85 191.041   7
   5  -7   7 397.239 92.2296   7
   5   7  -7 372.351 81.4594   6
   5   7  -5 1012.27 139.693  10
   5   7  -4 23746.7 667.104  10
   5   7  -3 3992.88 281.844  10
   5  -7   2 7618.80 387.735   7
   5   7  -2 7517.50 385.488  10
   5  -7   1 213.360 83.0743   7
   5   7  -1 184.367 72.2469  10
   5   7   0 26670.9 737.153  10
   5  -7   0 26343.3 679.954   7
   5  -7  -1 218.451 77.1381   7
   5   7   1 300.547 100.280  10
   5   7   2 6869.74 393.997  10
   5   7   3 4250.53 317.728  10
   5   7   3 4051.15 273.436   5
   5   7   4 24188.8 685.498   5
   5   7   5 1114.71 159.877   5
   5   7   6 330.834 101.635   5
   5  -7  -6 143.815 68.3849   4
   5   7   7 609.406 116.873   5
   5  -7  -7 487.875 89.4889   4
   5   7   8 2920.10 213.352   5
   5   7   9 1790.95 142.014   5
   5  -8   8 2563.43 147.900   7
   5  -8   7 1301.22 133.883   7
   5  -8   6 709.324 115.327   7
   5   8  -6 704.977 94.7354  10
   5  -8   5 676.115 122.182   7
   5   8  -5 663.837 107.611  10
   5  -8   4 5567.26 320.866   7
   5   8  -4 5230.05 306.577  10
   5  -8   3 3167.79 248.454   7
   5   8  -3 3001.96 242.026  10
   5  -8   2 19844.7 603.778   7
   5   8  -2 20138.2 636.349  10
   5   8  -1 3321.99 266.633  10
   5  -8   1 3239.41 240.340   7
   5   8   0 3988.07 297.092  10
   5  -8   0 3534.18 235.739   7
   5   8   1 2975.76 264.402  10
   5   8   2 20693.4 678.545  10
   5   8   3 3291.89 277.928  10
   5   8   3 3027.44 231.260   5
   5   8   4 5284.29 308.653   5
   5   8   5 801.483 129.664   5
   5   8   6 610.219 107.508   5
   5  -8  -6 499.019 96.8980   4
   5   8   7 1570.45 151.725   5
   5  -8  -7 1393.09 115.395   4
   5   8   8 2522.52 160.539   5
   5  -8  -8 2266.88 130.560   9
   5  -9   7 1602.58 111.382   7
   5  -9   6 2561.18 165.025   7
   5  -9   5 4262.38 233.990   7
   5   9  -5 3939.58 210.499  10
   5  -9   4 1716.83 162.225   7
   5   9  -4 1507.60 148.317  10
   5   9  -3 4632.30 274.698  10
   5  -9   3 4542.00 259.349   7
   5   9  -2 3980.57 268.640  10
   5  -9   2 4028.23 242.507   7
   5   9  -1 2582.30 226.492  10
   5  -9   1 2663.93 189.852   7
   5   9   0 18461.4 604.519  10
   5   9   1 3125.36 255.065  10
   5   9   2 3476.93 265.549  10
   5   9   3 5315.22 265.944   5
   5   9   4 2065.06 169.319   5
   5   9   5 4468.12 237.493   5
   5  -9  -5 4343.17 239.739   4
   5   9   6 2501.63 163.714   5
   5  -9  -6 2423.09 150.397   4
   5  10  -4 890.077 87.1910  10
   5 -10   4 848.049 86.7363   7
   5  10  -3 1569.44 135.491  10
   5 -10   3 1321.82 107.457   7
   5  10  -2 2153.52 169.668  10
   5  10  -1 1258.06 140.305  10
   5 -10   1 1145.78 105.656   4
   5  10   0 596.515 101.693  10
   5 -10   0 478.259 81.5981   4
   5  10   1 1175.24 137.011  10
   5 -10  -1 1183.43 127.495   4
   5 -10  -2 2283.17 172.912   4
   5 -10  -3 1240.96 125.421   4
   5 -10  -4 1008.43 104.917   4
   5 -10  -5 4427.81 176.549   4
   6   0   1 120738. 1571.49   2
  -6   0  -1 106432. 1803.68   1
   6   0   2 3236.45 244.262   2
  -6   0  -2 3025.61 321.791   1
  -6   0  -3 3806.23 382.648   1
  -6   0  -4 48491.8 1403.56   1
   6   0  -4 51007.2 983.895   9
   6   0  -4 50764.2 928.607   4
  -6   0  -5 117316. 2316.79   1
   6   0  -5 114289. 1551.82   9
  -6   0  -6 11573.5 751.339   1
   6   0  -6 10563.9 489.560   9
   6   0  -7 85950.6 1403.75   9
   6   0  -8 3263.87 269.576   9
   6   0  -9 2948.42 235.399   9
   6   0 -10 2310.91 173.798   6
   6   0 -10 2234.46 176.866   9
   6   0 -11 9986.92 288.468   6
   6   1 -11 1662.20 116.334   6
   6   1 -10 7372.25 305.096   6
   6   1 -10 6537.24 297.342   9
   6   1  -9 1213.05 141.879   6
   6   1  -9 1252.35 158.855   9
   6   1  -8 2401.00 200.292   6
   6   1  -8 2317.45 224.104   9
   6   1  -7 13088.9 546.036   9
   6   1  -6 63679.8 1197.55   9
  -6  -1  -5 336.091 144.552   1
   6   1  -5 337.180 94.8810   9
   6   1  -5 444.036 95.9479   8
  -6  -1  -4 13418.8 743.293   1
   6   1  -4 14437.9 522.018   9
  -6  -1  -3 4571.09 413.252   1
   6   1  -2 20169.7 756.712   2
  -6  -1  -2 17436.2 734.379   1
   6   1  -1 373.323 113.938   2
  -6  -1  -1-47.2969 54.7994   1
   6   1   0 196798. 2223.95   2
   6   1   1 387.347 102.641   2
   6   1   2 22773.6 686.592   2
  -6   1  -3 6025.20 493.839   1
  -6   1  -4 15347.2 809.151   1
   6  -1  -4 14819.0 513.425   4
  -6   1  -5 713.660 197.273   1
   6  -1  -5 800.893 139.950   9
   6  -1  -5 744.979 121.402   4
   6  -1  -6 65375.1 1219.01   9
   6  -1  -7 10905.7 505.096   9
   6  -1  -8 1997.91 211.014   9
   6  -1  -9 914.987 134.534   9
   6  -1 -10 6795.04 297.946   9
   6  -1 -11 2024.18 130.353   6
   6   2 -11 2790.45 139.835   6
   6   2 -10 1786.33 146.133   6
   6   2 -10 1845.61 156.974   9
   6   2  -9 372.184 82.0893   6
   6   2  -9 365.230 92.7773   9
   6   2  -8 542.332 101.479   6
   6   2  -8 493.404 111.341   9
   6   2  -7 14110.8 569.159   9
   6   2  -6 34286.3 878.146   9
   6   2  -5 15896.2 584.494   9
  -6  -2  -5 16932.0 847.513   1
   6  -2   5 16862.5 531.983   7
   6  -2   4 726.609 118.946   7
   6   2  -4 806.388 135.117   9
   6   2  -4 687.252 107.943   8
  -6  -2  -4 559.970 158.068   1
   6   2  -3 1204.16 205.294   2
   6   2  -3 1163.17 142.553   9
  -6  -2  -3 1008.13 185.262   1
   6   2  -3 1600.22 169.470   8
   6  -2   3 1136.43 141.626   7
  -6  -2  -2 4973.73 382.595   1
   6   2  -2 6071.47 437.631   2
   6   2  -1 6637.56 429.508   2
   6   2   0 14268.3 614.919   2
   6   2   1 7653.04 442.251   2
   6   2   2 5055.66 351.495   2
   6   2   3 1536.10 193.002   2
   6  -2  -3 1814.25 189.832   4
   6  -2  -3 1608.90 162.113   7
   6   2   4 1044.89 130.594   5
   6  -2  -4 1134.19 150.517   4
   6  -2  -4 906.129 128.977   7
  -6   2  -5 15795.4 859.817   1
   6   2   5 15626.9 522.338   5
   6  -2  -5 15109.5 533.053   4
   6   2   6 36143.5 849.073   5
   6  -2  -6 36334.5 796.471   4
   6  -2  -7 15652.8 603.992   9
   6  -2  -8 244.802 78.6483   3
   6  -2  -8 93.1679 61.6511   9
   6  -2  -9 163.792 58.1881   3
   6  -2  -9 187.612 64.6015   9
   6  -2 -10 1968.94 149.096   3
   6  -2 -10 1903.96 155.725   9
   6  -2 -11 3062.48 148.686   6
   6   3 -10 1571.28 126.665   6
   6   3 -10 1128.89 115.400   9
   6   3  -9 1436.02 144.777   6
   6   3  -9 1201.96 150.181   9
   6   3  -8 13099.9 451.253   6
   6   3  -8 12978.5 523.090   9
   6   3  -7 12667.6 538.465   9
   6  -3   7 12260.6 445.625   7
   6   3  -6 50631.0 1083.21   9
   6  -3   6 50519.5 955.104   7
   6  -3   5 33823.8 800.863   7
   6   3  -5 33789.5 866.291   9
   6  -3   4 30522.6 758.455   7
   6   3  -4 30386.5 1025.36   2
   6   3  -4 30389.5 790.052   9
   6   3  -4 31004.4 736.886   8
  -6  -3  -4 28334.0 1034.10   1
   6   3  -3 2589.47 223.292   9
   6   3  -3 2577.15 217.845   8
  -6  -3  -3 2025.23 253.814   1
   6   3  -3 2444.36 296.262   2
   6  -3   3 2408.31 212.197   7
   6   3  -2 25187.2 641.791   9
   6   3  -2 26040.0 685.272   8
   6   3  -2 24262.6 878.067   2
   6  -3   2 25196.5 662.889   7
   6   3  -1 2627.18 218.494   8
   6   3  -1 2462.57 278.185   2
   6  -3   1 2718.91 215.478   7
   6   3   0 117144. 1878.85   2
   6   3   1 1827.83 182.353   8
   6   3   1 1610.96 219.567   2
   6  -3  -1 1603.67 175.618   4
   6   3   2 25779.8 665.605   8
   6   3   2 24814.3 834.323   2
   6  -3  -2 27308.0 724.595   4
   6  -3  -2 25899.9 653.260   7
   6   3   3 1767.83 172.758   8
   6   3   3 1636.70 216.196   2
   6  -3  -3 1720.82 192.078   4
   6  -3  -3 1491.13 161.789   7
   6   3   4 36729.9 763.038   5
   6  -3  -4 36235.2 855.848   4
   6  -3  -4 34126.5 751.305   7
  -6   3  -5 36402.5 1327.45   1
   6   3   5 36602.2 815.342   5
   6  -3  -5 35766.6 846.790   4
   6   3   6 49858.6 1006.96   5
   6  -3  -6 48610.8 952.527   4
   6   3   7 11524.3 494.070   5
   6  -3  -8 12340.0 506.899   9
   6  -3  -9 1157.06 133.641   3
   6  -3  -9 929.241 129.311   9
   6  -3 -10 1801.71 137.689   3
   6  -3 -10 1568.66 130.248   9
   6   4 -10 1141.34 106.177   9
   6   4  -9 14373.4 408.543   6
   6   4  -9 15287.6 483.667   9
   6   4  -8 3721.88 274.018   9
   6  -4   8 4166.38 236.722   7
   6   4  -7 8217.12 435.730   9
   6  -4   7 8742.58 388.130   7
   6  -4   6 13870.4 523.639   7
   6   4  -6 13712.2 569.376   9
   6  -4   5 22948.6 679.786   7
   6   4  -5 22942.9 730.357   9
   6  -4   4 806.528 139.095   7
   6   4  -4 527.422 145.365   2
   6   4  -4 639.880 130.661   9
   6   4  -4 593.616 106.969   8
   6  -4   3 20570.3 638.512   7
   6   4  -3 20619.9 645.489   9
   6   4  -3 21048.1 629.067   8
   6   4  -3 19341.4 837.378   2
   6   4  -2 18223.4 578.746   9
   6   4  -2 18874.7 603.814   8
   6  -4   2 18151.5 542.925   4
   6   4  -2 18096.8 790.820   2
   6  -4   2 19408.7 609.092   7
   6   4  -1 106222. 1304.74   9
   6   4  -1 105480. 1431.55   8
   6   4  -1 102799. 1881.14   2
   6  -4   1 104747. 1365.67   4
   6  -4   1 103763. 1384.93   7
   6   4   0 46308.3 946.145   8
   6   4   0 44687.2 1213.24   2
   6  -4   0 47117.4 944.277   4
   6  -4   0 45902.0 900.225   7
   6   4   1 104559. 1416.09   8
   6   4   1 100238. 1815.36   2
   6  -4  -1 103775. 1451.44   4
   6  -4  -1 104090. 1351.26   7
   6   4   2 18312.1 767.598   2
   6  -4  -2 17768.4 608.736   4
   6  -4  -2 16880.4 539.533   7
   6   4   3 22591.6 840.347   2
   6  -4  -3 23030.4 621.175   7
   6  -4  -3 23406.2 714.750   4
   6   4   4 1170.33 186.737   2
   6   4   4 1200.86 148.377   5
   6  -4  -4 1182.49 166.409   4
   6   4   5 20937.6 631.978   5
   6  -4  -5 20221.3 652.011   4
   6   4   6 14869.3 554.135   5
   6  -4  -6 14789.9 534.397   4
   6   4   7 8333.12 418.006   5
   6   4   8 4198.64 289.173   5
   6  -4  -8 4060.45 282.621   9
   6  -4  -9 16531.7 463.079   3
   6  -4  -9 15740.0 475.502   9
   6  -4 -10 1335.88 110.672   3
   6  -4 -10 1068.68 96.1884   9
   6   5  -9 1831.12 156.999   9
   6   5  -8 7054.04 352.586   9
   6  -5   8 7027.46 303.748   7
   6  -5   7 824.083 126.451   7
   6   5  -7 803.373 136.938   9
   6  -5   6 5343.46 325.759   7
   6   5  -6 5791.55 371.329   9
   6  -5   5 11575.2 493.115   7
   6   5  -5 11775.5 531.825   9
   6  -5   4 2258.66 225.004   7
   6   5  -4 2545.93 248.210   9
   6  -5   3 13829.8 538.777   7
   6   5  -3 14103.1 558.759   9
   6  -5   2 3118.77 254.395   7
   6   5  -2 3259.93 258.741   9
   6  -5   2 3310.32 239.008   4
   6   5  -2 3268.56 350.541   2
   6  -5   1 273.845 91.3940   7
   6   5  -1 270.333 116.424   2
   6   5  -1 181.241 67.3614   9
   6  -5   1 405.565 111.378   4
   6   5   0 3829.80 375.334   2
   6  -5   0 4229.81 300.238   4
   6  -5   0 4175.71 284.180   7
   6  -5  -1 217.302 82.5597   7
   6   5   1 425.633 133.561   2
   6  -5  -1 291.419 102.896   4
   6   5   2 4266.70 387.142   2
   6  -5  -2 4146.20 269.311   7
   6  -5  -2 4326.97 318.264   4
   6  -5  -3 12357.5 447.018   7
   6  -5  -3 12983.6 548.308   4
   6   5   4 2905.98 229.209   5
   6  -5  -4 3128.04 272.361   4
   6   5   5 11912.5 481.147   5
   6  -5  -5 11337.0 496.356   4
   6   5   6 4368.67 301.165   5
   6  -5  -6 4062.13 278.627   4
   6   5   7 749.651 136.747   5
   6  -5  -7 580.423 100.718   4
   6   5   8 6898.37 348.850   5
   6  -5  -8 6788.08 341.133   9
   6  -5  -9 1790.45 143.961   3
   6  -5  -9 1923.52 153.657   9
   6  -5 -10 4046.45 161.157   3
   6  -6   8 1424.98 130.665   7
   6   6  -7 1149.89 153.900   9
   6  -6   7 1310.39 150.132   7
   6  -6   6 672.958 126.341   7
   6   6  -6 892.276 149.221   9
   6  -6   5 147.555 92.1732   7
   6   6  -5 321.160 99.3822   9
   6  -6   4 5483.11 345.984   7
   6   6  -4 5708.42 364.102   9
   6  -6   3 32774.8 833.119   7
   6   6  -3 32504.3 851.592   9
   6   6  -2 13358.1 529.775   9
   6  -6   2 12072.7 456.544   4
   6  -6   2 12693.8 514.154   7
   6   6  -1 11856.3 480.785   9
   6  -6   1 11638.9 482.151   4
   6  -6   1 11444.1 481.025   7
   6  -6   0 16505.7 599.352   4
   6  -6   0 16665.0 562.515   7
   6  -6  -1 9959.38 425.150   7
   6   6   2 11661.6 458.620  10
   6  -6  -2 11339.6 435.999   7
   6  -6  -3 32990.9 874.071   4
   6   6   4 5938.28 327.027   5
   6  -6  -4 5883.61 367.642   4
   6   6   5 464.661 104.990   5
   6  -6  -5 605.516 126.534   4
   6   6   6 893.633 136.505   5
   6  -6  -6 832.598 127.705   4
   6   6   7 1311.30 157.496   5
   6  -6  -7 1005.62 118.609   4
   6   6   8 1310.73 140.685   5
   6  -6  -8 1067.26 128.008   9
   6  -6  -9 942.588 91.4219   3
   6  -6  -9 783.415 83.8460   9
   6  -7   8 6350.73 230.954   7
   6  -7   7-11.9315 45.8198   7
   6  -7   6 3217.44 231.270   7
   6  -7   5 1964.37 193.404   7
   6  -7   4 9775.23 438.283   7
   6  -7   3 1762.46 196.944   7
   6  -7   2 27081.2 662.637   4
   6  -7   2 27354.3 732.936   7
   6  -7   1 9673.32 431.882   4
   6  -7   1 9978.33 435.993   7
   6  -7   0 749.698 127.880   7
   6   7   0 526.556 113.473  10
   6  -7   0 710.830 138.928   4
   6   7   1 9635.43 426.619  10
   6  -7  -1 9835.33 403.580   7
   6   7   2 26970.7 714.726  10
   6  -7  -3 1680.02 208.556   4
   6   7   4 9554.54 389.297   5
   6  -7  -4 9522.68 444.193   4
   6   7   5 2388.75 200.754   5
   6  -7  -5 2126.48 203.199   4
   6   7   6 2794.92 210.696   5
   6  -7  -6 2608.61 198.393   4
   6   7   7 43.2032 47.0956   5
   6  -7  -7-4.57695 40.7426   4
   6   7   8 6800.18 261.071   5
   6  -7  -8 6268.91 242.532   9
   6  -8   7 5130.65 210.479   7
   6  -8   6 26.6863 39.4407   7
   6  -8   5 5020.57 269.006   7
   6  -8   4 3771.88 246.464   7
   6  -8   3 1097.79 142.461   7
   6  -8   2 4318.94 271.339   7
   6   8  -1 4675.86 279.101  10
   6  -8   1 4838.88 281.323   4
   6  -8   1 4505.38 270.729   7
   6  -8   0 127.861 49.7987   7
   6   8   0 212.320 77.5359  10
   6  -8   0 206.565 89.6903   4
   6   8   1 5485.53 314.372  10
   6  -8  -1 5403.85 326.003   4
   6  -8  -2 4547.66 302.432   4
   6  -8  -3 1539.97 179.291   4
   6  -8  -4 3839.88 261.288   4
   6   8   5 5620.08 261.625   5
   6  -8  -5 5418.87 279.609   4
   6   8   6-135.311 49.7249   5
   6  -8  -6-25.3675 41.6072   4
   6   8   7 5284.35 204.407   5
   6  -9   6 305.656 50.0439   7
   6  -9   5 1413.08 118.048   7
   6  -9   4 2656.37 170.521   7
   6  -9   3 1078.20 119.066   7
   6  -9   2 2229.68 164.066   7
   6   9  -1 3287.97 208.344  10
   6  -9   1 3137.93 189.632   4
   6  -9   1 3183.01 188.382   7
   6   9   0 5101.13 266.295  10
   6  -9   0 4690.73 252.647   4
   6   9   1 3210.87 216.050  10
   6  -9  -1 2821.80 205.998   4
   6  -9  -2 2401.11 192.738   4
   6  -9  -3 967.740 123.438   4
   6  -9  -4 2912.26 189.146   4
   6  -9  -5 1356.50 116.672   4
   6 -10   0 519.283 65.2259   4
   6 -10  -1 590.812 73.6294   4
   6 -10  -2 2092.31 135.469   4
   6 -10  -3 3038.44 154.031   4
   7   0   0 42.1969 53.2771   7
   7   0  -1 19229.6 611.885   7
   7   0   1 20150.0 602.402   7
   7   0  -2 14749.8 508.782   9
   7   0  -2 14943.3 552.792   4
   7   0   2 14830.0 513.702   8
   7   0  -2 14920.8 547.261   7
   7   0   2 15363.0 519.446   7
  -7   0  -3 13659.5 749.353   1
   7   0  -3 14872.5 541.430   9
   7   0   3 14258.3 484.323   8
   7   0   3 14762.1 502.484   7
  -7   0  -4 1214.31 237.812   1
   7   0  -4 1469.95 184.258   9
   7   0  -5 14561.6 579.852   9
   7   0  -6 51977.6 1108.24   9
   7   0  -7 6379.79 389.116   9
   7   0  -8 4234.77 295.545   9
   7   0  -9 53.1677 48.3962   9
   7   0 -10 8695.12 304.807   9
   7   1 -10 3759.83 201.037   9
   7   1  -9 2251.50 192.223   9
   7   1  -8 3823.72 280.405   9
   7   1  -7 10875.3 500.137   9
   7   1  -6 241.930 85.4334   9
   7   1  -5 18588.9 662.863   9
   7   1  -5 19417.5 612.302   8
  -7  -1  -4 78245.2 1863.94   1
   7   1  -4 80221.8 1326.90   9
   7   1  -4 80210.3 1281.14   8
   7  -1   4 81013.7 1192.42   7
  -7  -1  -3 8479.16 585.214   1
   7   1  -3 8759.25 419.917   9
   7   1  -3 8676.15 426.314   8
   7  -1   3 8472.66 369.107   8
   7  -1   3 9102.48 409.296   7
   7   1  -2 28786.5 706.738   9
   7   1  -2 29968.2 786.232   8
   7  -1   2 29525.5 741.661   7
   7  -1   1 1849.59 189.164   4
   7   1  -1 1672.25 189.768   8
   7  -1   1 1247.19 156.207   7
   7   1   0 54669.3 1237.88   2
   7  -1   0 57235.5 1064.39   4
   7   1   0 58135.3 1073.49   8
   7   1   0 55661.3 1014.34   7
   7  -1   0 54379.7 1020.14   7
   7   1   1 1104.10 141.686   7
   7   1   1 1020.19 167.992   2
  -7   1  -1 782.685 179.173   1
   7  -1  -1 1233.78 164.077   4
   7   1   1 1075.54 148.425   8
   7  -1  -1 1160.43 153.034   7
   7  -1  -2 31492.5 757.323   9
   7  -1  -2 31007.3 811.764   4
   7   1   2 30591.3 754.656   8
   7   1   2 32598.5 741.871   7
   7  -1  -2 30639.8 785.882   7
  -7   1  -3 8398.04 614.382   1
   7  -1  -3 7664.05 395.204   9
   7  -1  -3 8098.27 420.155   4
   7   1   3 7892.32 368.703   8
   7  -1  -3 7318.07 389.455   7
  -7   1  -4 82828.9 1967.34   1
   7  -1  -4 81283.0 1346.97   9
   7  -1  -4 82469.0 1324.36   4
   7  -1  -5 20849.1 700.264   9
   7  -1  -5 19567.7 630.065   4
   7  -1  -6 559.949 131.652   9
   7  -1  -7 10749.6 496.333   9
   7  -1  -8 3356.58 265.096   9
   7  -1  -9 2906.99 217.623   9
   7  -1 -10 4058.16 204.876   9
   7   2 -10 5158.45 224.015   9
   7   2  -9 4202.26 259.090   9
   7   2  -8 1490.15 178.149   9
   7   2  -7 685.806 139.561   9
   7   2  -6 2576.28 253.444   9
   7   2  -5 17824.9 643.221   9
   7   2  -5 17307.6 566.756   8
   7  -2   5 16731.2 553.179   7
   7   2  -4 9114.10 452.494   9
   7   2  -4 8554.16 422.991   8
   7  -2   4 8678.44 410.958   7
   7   2  -3 61377.7 1108.18   9
   7   2  -3 61929.1 1150.55   8
   7  -2   3 62841.9 1108.40   7
   7   2  -2 2721.66 307.719   2
   7   2  -2 3123.25 239.873   9
   7  -2   2 2719.45 220.785   4
   7   2  -2 3133.08 264.171   8
   7  -2   2 3086.09 250.842   7
   7   2  -1 6322.00 456.997   2
   7   2  -1 6481.57 314.186   9
   7  -2   1 5925.54 339.144   4
   7   2  -1 6005.83 358.240   8
   7  -2   1 5948.52 342.042   7
   7  -2   0 9361.11 436.007   4
   7   2   0 9664.26 449.932   8
   7  -2   0 9219.27 428.710   7
   7   2   0 9180.85 547.967   2
   7   2   1 5736.38 342.112   8
   7  -2  -1 5820.76 350.596   4
   7  -2  -1 5623.12 335.117   7
   7   2   1 5297.32 389.397   2
   7   2   2 3797.30 274.363   8
   7  -2  -2 3514.52 280.702   4
   7  -2  -2 3312.53 258.014   7
   7   2   2 3540.04 304.448   2
   7   2   3 59554.0 1041.31   8
   7  -2  -3 57992.6 1088.51   7
   7  -2  -4 9731.00 463.584   4
   7  -2  -5 18477.8 667.131   9
   7  -2  -5 17843.8 612.258   4
   7  -2  -6 2359.76 241.388   9
   7  -2  -6 2012.93 196.102   4
   7  -2  -7 967.426 157.645   9
   7  -2  -8 881.554 140.949   9
   7  -2  -9 4118.57 249.605   9
   7  -2 -10 5794.24 230.554   9
   7   3 -10 3714.00 173.769   9
   7   3  -9 8113.19 338.516   9
   7   3  -8 2151.72 206.574   9
   7   3  -7 3355.31 276.712   9
   7   3  -6 14167.6 578.321   9
   7  -3   6 14284.1 499.237   7
   7   3  -5 8649.07 450.693   9
   7   3  -5 8930.25 399.427   8
   7  -3   5 8314.15 405.541   7
   7   3  -4 19219.8 659.774   9
   7   3  -4 19661.5 633.564   8
   7  -3   4 20196.7 640.968   7
   7   3  -3 13845.3 538.512   9
   7   3  -3 14346.1 558.117   8
   7  -3   3 14661.1 552.404   7
   7   3  -2 11920.4 658.633   2
   7   3  -2 11889.3 473.523   9
   7   3  -2 12275.9 522.649   8
   7  -3   2 12065.2 463.717   4
   7  -3   2 12303.6 505.541   7
   7   3  -1 10457.3 413.159   9
   7   3  -1 10937.2 493.718   8
   7  -3   1 10540.0 455.796   4
   7  -3   1 10885.9 472.790   7
   7   3  -1 10374.9 603.775   2
   7  -3   0 767.403 137.149   7
   7   3   0 647.851 150.560   2
   7   3   0 816.001 139.304   8
   7  -3   0 888.669 142.774   4
   7   3   1 10630.9 480.943   8
   7  -3  -1 10476.4 479.950   4
   7   3   1 9906.80 561.155   2
   7  -3  -1 10687.8 465.774   7
   7   3   2 11787.0 490.773   8
   7  -3  -2 11748.9 517.568   4
   7   3   2 11975.7 600.775   2
   7  -3  -2 11104.1 473.357   7
   7   3   3 14378.9 528.753   8
   7  -3  -3 15164.9 589.312   4
   7  -3  -3 14194.2 530.949   7
   7  -3  -4 20418.3 681.528   4
   7  -3  -5 6888.41 386.389   4
   7  -3  -6 14077.3 579.498   9
   7  -3  -6 13781.1 508.081   4
   7  -3  -7 4210.61 304.433   9
   7  -3  -8 1617.35 176.284   9
   7  -3  -9 8498.79 339.707   9
   7  -3 -10 4035.00 172.431   9
   7   4  -9 1476.50 136.205   9
   7   4  -8 13981.5 486.709   9
   7   4  -7 13114.7 521.371   9
   7  -4   7 12759.6 429.729   7
   7  -4   6 818.514 135.410   7
   7   4  -6 1128.62 173.445   9
   7   4  -5 1609.39 202.985   9
   7  -4   5 1709.71 191.385   7
   7  -4   4 434.080 111.376   7
   7   4  -4 392.870 116.349   9
   7   4  -3 5380.50 346.257   9
   7   4  -3 5378.87 343.986   8
   7  -4   3 5353.67 340.645   7
   7   4  -2 19976.1 629.484   9
   7   4  -2 21323.7 693.021   8
   7  -4   2 20989.3 615.290   4
   7  -4   2 21219.0 672.641   7
   7   4  -1 11972.2 454.357   9
   7   4  -1 12373.9 532.417   8
   7  -4   1 12086.6 494.132   4
   7  -4   1 12262.6 508.773   7
   7  -4   0 260.279 94.9576   7
   7   4   0 477.590 125.148   8
   7  -4   0 475.241 120.472   4
   7   4   1 13498.2 551.456   8
   7  -4  -1 13309.8 550.618   4
   7  -4  -1 13373.4 522.891   7
   7  -4  -2 21140.9 701.153   4
   7  -4  -2 20654.7 640.252   7
   7  -4  -3 6108.27 380.508   4
   7  -4  -3 5555.45 325.563   7
   7  -4  -4 391.820 88.8825   7
   7  -4  -4 344.790 113.078   4
   7   4   5 2017.35 190.554   5
   7  -4  -5 2169.21 220.481   4
   7   4   6 1334.08 156.431   5
   7  -4  -6 1350.27 162.565   4
   7  -4  -7 13374.0 517.312   9
   7  -4  -8 13376.2 464.390   9
   7  -4  -9 1522.67 133.467   9
   7   5  -8 11522.5 403.504   9
   7  -5   8 11214.1 311.007   7
   7  -5   7 179.824 64.3869   7
   7   5  -7 187.006 74.8151   9
   7   5  -6 11393.4 493.729   9
   7  -5   6 11681.5 445.786   7
   7   5  -5 1859.00 214.104   9
   7  -5   5 1733.35 191.178   7
   7   5  -4 10098.1 482.033   9
   7  -5   4 10511.5 469.577   7
   7   5  -3 12874.2 535.594   9
   7  -5   3 12534.2 520.736   7
   7   5  -2 21278.8 660.428   9
   7  -5   2 22527.4 632.723   4
   7  -5   2 21861.3 684.792   7
   7   5  -1 31090.7 749.259   9
   7  -5   1 30576.3 782.930   4
   7  -5   1 31638.9 818.236   7
   7  -5   0 25541.8 743.916   4
   7  -5   0 25268.0 722.547   7
   7  -5  -1 29856.6 820.663   4
   7  -5  -1 28441.0 756.683   7
   7  -5  -2 20146.3 686.719   4
   7  -5  -2 20326.5 621.894   7
   7  -5  -3 13242.5 553.043   4
   7  -5  -3 12904.2 472.989   7
   7  -5  -4 8649.79 440.185   4
   7   5   5 2328.45 192.865   5
   7  -5  -5 2075.19 212.173   4
   7   5   6 11585.9 427.233   5
   7  -5  -6 11284.4 436.969   4
   7  -5  -7 175.163 78.1568   9
   7  -5  -7 111.549 45.4954   4
   7  -5  -8 10569.4 374.905   9
   7  -5  -9 815.320 85.0073   9
   7  -6   8 2438.51 128.911   7
   7   6  -7 1186.72 138.635   9
   7  -6   7 1025.19 112.996   7
   7   6  -6 2391.07 213.973   9
   7  -6   6 2208.42 186.036   7
   7   6  -5 6220.16 358.755   9
   7  -6   5 5888.64 324.058   7
   7   6  -4 8436.54 423.463   9
   7  -6   4 8172.25 400.606   7
   7   6  -3 2276.11 225.540   9
   7  -6   3 2574.05 235.039   7
   7   6  -2 5688.08 340.355   9
   7  -6   2 5273.41 294.560   4
   7  -6   2 5406.77 336.786   7
   7  -6   1 16542.9 562.039   4
   7  -6   1 16488.6 577.066   7
   7  -6   0 1670.68 194.225   4
   7  -6   0 1590.19 182.316   7
   7  -6  -1 18026.8 630.216   4
   7  -6  -1 19057.7 594.426   7
   7  -6  -2 4930.71 334.123   4
   7  -6  -2 4591.70 280.619   7
   7  -6  -3 1722.49 205.933   4
   7  -6  -4 7721.39 399.721   4
   7  -6  -5 5040.02 303.234   4
   7   6   6 2145.47 167.029   5
   7  -6  -6 1799.80 165.535   4
   7  -6  -7 1574.65 153.194   9
   7  -6  -7 1154.56 107.381   4
   7  -6  -8 2277.06 149.894   9
   7  -7   7 2795.81 153.196   7
   7  -7   6 308.320 67.2894   7
   7  -7   5 4256.60 251.036   7
   7  -7   4 613.165 113.609   7
   7  -7   3 1308.32 157.026   7
   7  -7   2 3253.23 212.790   4
   7  -7   2 3296.28 244.855   7
   7  -7   1 3905.92 257.778   4
   7  -7   1 4176.82 276.081   7
   7  -7   0 505.179 106.175   7
   7  -7   0 549.739 116.191   4
   7  -7  -1 4383.94 295.100   4
   7  -7  -1 4426.17 265.241   7
   7  -7  -2 3584.52 269.624   4
   7  -7  -3 1153.13 154.941   4
   7  -7  -4 603.607 119.054   4
   7  -7  -5 3784.40 236.659   4
   7  -7  -6 370.849 72.6672   4
   7  -7  -7 2760.65 165.379   9
   7  -8   6 149.857 41.2837   7
   7  -8   5 4025.19 204.546   7
   7  -8   4 1154.95 124.165   7
   7  -8   3 2358.73 180.534   7
   7  -8   2 724.367 108.109   7
   7  -8   1 8943.20 332.869   4
   7  -8   1 9408.42 355.198   7
   7  -8   0 162.628 55.8388   7
   7  -8   0 84.0034 55.2502   4
   7  -8  -1 9294.43 378.066   4
   7  -8  -2 884.535 125.918   4
   7  -8  -3 2255.84 185.384   4
   7  -8  -4 1228.76 130.561   4
   7  -8  -5 3867.81 199.724   4
   7  -8  -6 148.758 47.2479   9
   7  -9   4 1176.68 91.5216   7
   7  -9   3 3815.93 173.696   7
   7  -9   2 6545.22 229.464   7
   7  -9   1 539.034 66.6882   7
   7  -9   0 43.6081 35.9860   4
   7  -9  -1 596.794 81.2314   4
   7  -9  -2 7089.12 268.021   4
   7  -9  -3 3685.17 186.513   4
   7  -9  -4 1187.93 97.7186   4
   8   0   0 43533.2 999.204   8
   8   0   0 42017.3 969.195   7
   8   0   1 10717.6 487.277   8
   8   0  -1 10579.0 492.752   7
   8   0   1 10821.0 484.876   7
   8   0  -2 54830.2 1002.08   9
   8   0   2 54624.8 1063.25   8
   8   0   2 54357.0 1050.19   7
   8   0  -3 35175.4 852.996   9
   8   0   3 34059.4 792.492   8
   8   0   3 35840.0 828.250   7
   8   0  -4 57848.4 1135.75   9
   8   0  -4 57301.5 1134.50   8
   8   0  -5 1750.41 209.080   9
   8   0  -5 1854.87 195.618   8
   8   0  -6 5400.83 347.423   9
   8   0  -6 4810.73 282.395   8
   8   0  -7 100.014 56.9654   9
   8   0  -8 6108.37 321.325   9
   8   0  -9 747.278 97.3437   9
   8   1  -9 3304.53 199.783   9
   8   1  -8 520.959 105.332   9
   8   1  -7 2697.51 238.562   9
   8   1  -6 10010.5 470.965   9
   8   1  -5 27778.4 795.686   9
   8   1  -5 27614.2 740.188   8
   8   1  -4 10953.0 491.965   9
   8   1  -4 10685.0 491.365   8
   8  -1   4 11260.7 458.075   7
   8   1  -3 19754.2 636.809   9
   8  -1   3 19160.8 582.416   8
   8   1  -3 20295.5 694.838   8
   8  -1   3 20470.8 645.141   7
   8   1  -2 1982.97 194.469   9
   8   1  -2 1936.20 222.797   8
   8  -1   2 1798.25 197.694   8
   8  -1   2 1972.78 211.422   7
   8   1  -1 14905.3 599.926   8
   8  -1   1 14324.5 561.237   7
   8  -1   0 205.483 85.0515   7
   8   1   0 241.184 86.5735   8
   8   1   1 11940.8 521.739   8
   8  -1  -1 11781.3 521.960   7
   8  -1  -2 2276.90 210.366   9
   8  -1  -2 2448.52 247.926   4
   8   1   2 2359.42 228.880   8
   8  -1  -2 2304.21 235.607   7
   8  -1  -3 22325.9 684.733   9
   8   1   3 22019.5 646.442   8
   8  -1  -4 9912.42 472.433   9
   8  -1  -5 28773.3 806.616   9
   8  -1  -6 9549.12 461.876   9
   8  -1  -6 9310.18 399.070   8
   8  -1  -7 2858.99 243.024   9
   8  -1  -8 792.856 120.320   9
   8  -1  -9 3696.00 207.996   9
   8   2  -9 66.7577 45.2753   9
   8   2  -8 3770.35 247.302   9
   8   2  -7 1949.76 201.918   9
   8   2  -6 4306.49 307.570   9
   8   2  -5 2149.50 224.250   9
   8   2  -5 1915.74 195.805   8
   8  -2   5 1850.14 184.207   7
   8   2  -4 7901.67 420.880   9
   8   2  -4 7238.36 399.254   8
   8  -2   4 8502.14 413.884   7
   8   2  -3 1720.43 196.937   9
   8   2  -3 1650.88 200.296   8
   8  -2   3 1819.85 180.623   8
   8  -2   3 1716.87 201.313   7
   8   2  -2 3972.56 272.403   9
   8   2  -2 3489.89 292.545   8
   8  -2   2 3702.23 291.606   7
   8  -2   1 2567.10 234.952   4
   8   2  -1 2504.01 249.140   8
   8  -2   1 2664.17 247.747   7
   8  -2   0 1029.42 162.733   7
   8  -2   0 1049.12 162.814   4
   8   2   0 1079.95 165.049   8
   8  -2  -1 2039.50 226.968   4
   8   2   1 2534.98 247.174   8
   8  -2  -1 2332.88 232.918   7
   8  -2  -2 4098.29 282.283   9
   8  -2  -2 4273.11 325.011   4
   8   2   2 4348.84 310.849   8
   8  -2  -2 4180.18 311.385   7
   8  -2  -3 1522.04 183.510   9
   8  -2  -3 1600.06 199.893   4
   8   2   3 1406.23 171.961   8
   8  -2  -4 7664.38 414.406   9
   8  -2  -4 7400.44 415.070   4
   8  -2  -5 2248.82 232.385   9
   8  -2  -6 3801.52 290.009   9
   8  -2  -7 1852.15 191.730   9
   8  -2  -8 4191.78 253.191   9
   8  -2  -9 182.507 50.7981   9
   8   3  -9 5933.34 237.693   9
   8   3  -8 1563.05 156.290   9
   8   3  -7 9365.04 415.862   9
   8   3  -6 2475.22 231.997   9
   8  -3   6 2829.50 208.754   7
   8   3  -5 5406.45 347.497   9
   8   3  -5 5259.36 301.225   8
   8  -3   5 5435.55 316.829   7
   8   3  -4 2452.08 234.509   9
   8   3  -4 2540.92 231.402   8
   8  -3   4 2621.00 234.179   7
   8   3  -3 9067.82 436.109   9
   8   3  -3 8401.83 442.561   8
   8  -3   3 8866.02 437.264   7
   8   3  -2 2451.02 219.881   9
   8  -3   2 2712.54 232.098   4
   8   3  -2 2975.68 272.744   8
   8  -3   2 2753.48 252.831   7
   8  -3   1 23669.9 708.175   4
   8   3  -1 24249.7 770.260   8
   8  -3   1 24882.3 752.088   7
   8   3   0 20304.2 708.902   8
   8  -3   0 20234.8 676.839   4
   8  -3   0 20672.0 682.345   7
   8   3   1 26491.6 786.187   8
   8  -3  -1 26675.1 789.641   4
   8  -3  -1 25326.7 749.149   7
   8   3   2 2392.10 235.384   8
   8  -3  -2 2584.79 254.797   4
   8  -3  -2 2466.07 240.075   7
   8  -3  -3 9834.58 456.187   9
   8  -3  -3 9978.72 487.040   4
   8  -3  -3 9545.10 450.820   7
   8  -3  -4 2557.24 243.637   9
   8  -3  -4 2247.67 227.566   4
   8  -3  -5 4749.93 322.733   9
   8  -3  -5 4462.89 303.818   4
   8  -3  -6 3040.71 254.265   9
   8  -3  -7 10421.8 426.279   9
   8  -3  -8 1632.86 154.650   9
   8  -3  -9 5755.95 225.107   9
   8   4  -8 10418.7 355.118   9
   8   4  -7 7128.82 341.792   9
   8  -4   7 6953.74 263.282   7
   8   4  -6 23887.5 674.427   9
   8  -4   6 22643.5 569.755   7
   8   4  -5 2268.62 221.425   9
   8  -4   5 2586.90 217.821   7
   8   4  -4 7175.63 392.094   9
   8  -4   4 6892.08 370.341   7
   8   4  -3 2330.15 220.921   9
   8  -4   3 2451.75 233.182   7
   8   4  -2 12168.1 478.055   9
   8   4  -2 13027.8 548.656   8
   8  -4   2 11750.2 463.005   4
   8  -4   2 12458.5 521.743   7
   8   4  -1 3196.31 279.888   8
   8  -4   1 2915.40 245.243   4
   8  -4   1 3281.73 278.271   7
   8  -4   0 36595.5 900.856   4
   8  -4   0 37895.3 912.128   7
   8  -4  -1 3676.78 295.509   4
   8  -4  -1 3891.72 293.128   7
   8  -4  -2 13483.1 561.659   4
   8  -4  -2 13418.5 524.764   7
   8  -4  -3 1552.63 195.957   4
   8  -4  -3 1497.36 176.370   7
   8  -4  -4 5899.46 357.363   4
   8  -4  -5 2393.71 224.225   9
   8  -4  -5 2116.54 203.910   4
   8  -4  -6 23343.6 652.634   9
   8  -4  -6 21422.5 567.964   4
   8  -4  -7 7786.01 344.152   9
   8  -4  -8 9440.35 325.253   9
   8   5  -7 1867.43 160.951   9
   8  -5   7 1530.53 117.972   7
   8   5  -6 672.067 118.116   9
   8  -5   6 684.640 102.806   7
   8   5  -5 1224.26 157.838   9
   8  -5   5 1208.55 144.792   7
   8   5  -4 3491.33 264.427   9
   8  -5   4 3274.39 251.226   7
   8   5  -3 5712.96 330.852   9
   8  -5   3 5778.09 340.069   7
   8   5  -2 4600.13 287.546   9
   8  -5   2 4584.40 272.342   4
   8  -5   2 4677.97 317.633   7
   8  -5   1 7465.03 376.901   4
   8  -5   1 7613.83 398.183   7
   8  -5   0 2534.89 234.909   4
   8  -5   0 2927.36 252.664   7
   8  -5  -1 7745.64 411.136   4
   8  -5  -1 7531.16 387.448   7
   8  -5  -2 4523.44 318.619   4
   8  -5  -2 4739.53 296.170   7
   8  -5  -3 6132.80 364.529   4
   8  -5  -3 5404.23 298.933   7
   8  -5  -4 2906.25 242.990   4
   8  -5  -5 782.755 127.791   9
   8  -5  -5 740.222 119.092   4
   8  -5  -6 907.393 126.783   9
   8  -5  -6 774.853 104.597   4
   8  -5  -7 1644.48 146.513   9
   8  -5  -8 1888.72 127.345   9
   8  -6   6 2101.27 150.591   7
   8   6  -5 3953.94 249.035   9
   8  -6   5 4141.25 237.813   7
   8   6  -4 3845.36 255.693   9
   8  -6   4 4173.90 259.156   7
   8  -6   3 978.915 140.608   7
   8  -6   2 1849.77 160.287   4
   8  -6   2 2157.04 203.778   7
   8  -6   1 3149.51 228.546   4
   8  -6   1 3838.41 267.360   7
   8  -6   0 873.457 137.230   7
   8  -6   0 726.306 120.116   4
   8  -6  -1 3839.74 273.838   4
   8  -6  -1 3843.65 255.090   7
   8  -6  -2 1807.72 193.519   4
   8  -6  -2 1482.22 149.966   7
   8  -6  -3 1217.18 156.687   4
   8  -6  -4 3408.73 239.444   4
   8  -6  -5 3890.28 238.463   9
   8  -6  -5 3734.31 226.756   4
   8  -6  -6 2515.91 174.709   9
   8  -6  -6 2130.37 145.344   4
   8  -6  -7 491.920 73.1222   9
   8  -7   6 1220.09 94.1594   7
   8  -7   5 2389.24 157.483   7
   8  -7   4 755.061 103.540   7
   8  -7   3 2897.12 202.490   7
   8  -7   2 4685.54 262.828   7
   8  -7   1 7556.32 304.003   4
   8  -7   1 7291.97 327.129   7
   8  -7   0 1862.85 166.967   4
   8  -7   0 1964.14 168.518   7
   8  -7  -1 8097.85 350.971   4
   8  -7  -1 7823.50 309.428   7
   8  -7  -2 4814.28 274.289   4
   8  -7  -3 2720.30 201.224   4
   8  -7  -4 832.827 106.005   4
   8  -7  -5 2172.70 149.298   9
   8  -7  -5 2027.35 143.117   4
   8  -7  -6 1137.27 95.4925   9
   8  -8   4 683.950 75.8031   7
   8  -8   3 188.359 54.5990   7
   8  -8   2 2121.71 144.266   7
   8  -8   1 2226.98 127.289   4
   8  -8   1 2478.05 153.933   7
   8  -8   0 4461.67 204.656   4
   8  -8   0 4579.96 194.209   7
   8  -8  -1 2649.37 169.119   4
   8  -8  -2 2462.89 162.430   4
   8  -8  -3 38.6918 32.9820   4
   8  -8  -4 442.452 59.7740   9
   8  -8  -4 437.643 62.0512   4
   9   0   0 625.146 133.486   8
   9   0   1 3111.31 271.756   8
   9   0  -1 2786.50 266.805   8
   9   0  -2 2509.48 204.290   9
   9   0   2 2444.52 226.417   8
   9   0  -2 2371.84 245.861   8
   9   0  -3 10208.9 431.926   9
   9   0   3 11323.4 441.016   8
   9   0  -3 11007.2 506.395   8
   9   0  -4 8303.69 399.798   9
   9   0  -4 7982.00 411.972   8
   9   0  -5 8267.56 396.391   9
   9   0  -5 8176.13 382.481   8
   9   0  -6-38.6987 61.8899   9
   9   0  -6 68.0539 47.0402   8
   9   0  -7 4922.33 270.267   9
   9   0  -8 1222.96 119.547   9
   9   1  -8 2126.10 155.740   9
   9   1  -7 2219.15 184.525   9
   9   1  -6 1682.45 173.234   9
   9   1  -5 2177.51 210.441   9
   9   1  -5 2018.54 191.457   8
   9   1  -4 5583.78 328.156   9
   9   1  -4 5548.46 339.235   8
   9  -1   4 5337.08 297.581   7
   9   1  -3 29562.3 730.960   9
   9  -1   3 29681.8 696.538   8
   9   1  -3 30119.2 829.722   8
   9  -1   3 30135.0 765.191   7
   9   1  -2 5426.24 367.563   8
   9  -1   2 5264.04 323.881   8
   9  -1   2 5371.26 340.939   7
   9   1  -1 14770.9 601.584   8
   9  -1   1 14510.6 565.584   8
   9  -1   1 14920.3 579.904   7
   9  -1   0 817.041 150.027   7
   9   1   0 844.714 156.885   8
   9  -1   0 731.165 147.941   8
   9   1   1 14527.0 579.005   8
   9  -1  -1 14934.5 599.090   8
   9  -1  -2 5823.62 310.128   9
   9   1   2 5800.40 350.011   8
   9  -1  -3 28384.9 719.497   9
   9   1   3 28389.9 708.898   8
   9  -1  -3 29509.7 820.466   8
   9  -1  -4 5555.05 329.137   9
   9  -1  -4 5639.04 345.999   8
   9  -1  -5 1736.54 183.371   9
   9  -1  -5 1776.74 180.376   8
   9  -1  -6 1250.70 149.528   9
   9  -1  -6 1055.06 123.542   8
   9  -1  -7 2583.70 195.883   9
   9  -1  -8 2254.45 155.635   9
   9   2  -8 4988.63 223.746   9
   9   2  -7 673.982 102.542   9
   9   2  -6 4056.53 263.168   9
   9   2  -5 3108.96 240.679   9
   9   2  -5 2668.16 204.249   8
   9  -2   5 2897.09 202.319   7
   9   2  -4 20729.7 619.684   9
   9   2  -4 21442.9 645.547   8
   9  -2   4 21320.2 602.890   7
   9   2  -3 3806.39 263.621   9
   9   2  -3 3802.11 294.279   8
   9  -2   3 4100.60 288.515   7
   9   2  -2 23734.2 749.699   8
   9  -2   2 22409.6 642.648   8
   9  -2   2 23900.9 711.022   7
   9   2  -1 935.009 163.242   8
   9  -2   1 1068.91 162.099   7
   9   2   0 4250.76 323.132   8
   9  -2   0 4366.95 321.917   7
   9   2   1 1215.27 175.771   8
   9  -2  -1 1132.15 173.607   7
   9  -2  -2 24306.9 620.845   9
   9   2   2 24163.1 705.566   8
   9  -2  -3 4435.73 281.562   9
   9  -2  -4 20669.9 611.928   9
   9  -2  -5 2948.07 230.413   9
   9  -2  -5 2790.77 221.755   8
   9  -2  -6 4863.45 279.771   9
   9  -2  -6 4173.49 232.931   8
   9  -2  -7 931.858 116.986   9
   9  -2  -8 5060.23 218.512   9
   9   3  -8 1655.24 119.212   9
   9   3  -7 2549.47 180.050   9
   9   3  -6 3289.94 226.887   9
   9   3  -5 2009.36 186.695   9
   9  -3   5 2311.52 181.815   7
   9   3  -4 3152.06 238.009   9
   9   3  -4 2878.05 225.829   8
   9  -3   4 3131.30 232.421   7
   9   3  -3 4844.39 290.933   9
   9   3  -3 4837.62 318.394   8
   9  -3   3 5114.64 315.101   7
   9   3  -2 3336.94 277.288   8
   9  -3   2 3186.75 234.823   8
   9  -3   2 3353.99 267.793   7
   9  -3   1 113.250 81.8263   7
   9   3  -1 70.8331 68.9048   8
   9   3   0 6049.56 376.673   8
   9  -3   0 5961.31 360.839   7
   9  -3  -1-58.9307 72.8489   7
   9  -3  -1 35.8354 65.3963   4
   9   3   1 51.8083 71.2398   8
   9  -3  -2 2931.39 211.648   9
   9  -3  -2 3289.91 274.583   4
   9  -3  -2 3323.21 264.761   7
   9  -3  -3 4672.31 279.812   9
   9  -3  -3 4781.89 319.043   4
   9  -3  -4 2596.09 214.341   9
   9  -3  -5 1877.29 178.601   9
   9  -3  -6 3013.52 209.771   9
   9  -3  -6 2821.21 184.546   8
   9  -3  -7 2690.67 178.295   9
   9  -3  -8 1619.56 113.201   9
   9   4  -7 326.305 64.9266   9
   9   4  -6 1647.81 150.043   9
   9  -4   6 1573.91 119.226   7
   9   4  -5 1307.84 146.358   9
   9  -4   5 1259.58 131.997   7
   9   4  -4 3021.37 221.451   9
   9  -4   4 3195.87 228.016   7
   9   4  -3 905.090 123.293   9
   9  -4   3 1112.72 149.648   7
   9  -4   2 9.77096 57.4559   7
   9  -4   1 722.568 138.879   7
   9  -4   0 12635.8 495.111   4
   9  -4   0 12898.4 509.253   7
   9  -4  -1 507.945 111.178   7
   9  -4  -1 607.122 122.849   4
   9  -4  -2 179.029 58.0546   9
   9  -4  -2 136.315 62.3032   7
   9  -4  -2 144.279 77.9202   4
   9  -4  -3 1209.31 138.640   9
   9  -4  -3 1260.64 165.108   4
   9  -4  -4 2825.27 209.111   9
   9  -4  -4 2902.14 225.589   4
   9  -4  -5 882.036 116.550   9
   9  -4  -6 1531.07 137.962   9
   9  -4  -6 1516.83 125.879   8
   9  -4  -7 229.447 56.1095   9
   9   5  -6 3437.94 185.482   9
   9  -5   6 3013.61 146.265   7
   9   5  -5 6147.02 271.959   9
   9  -5   5 6252.96 260.779   7
   9   5  -4 3404.70 213.543   9
   9  -5   4 3944.06 234.596   7
   9   5  -3 2578.74 183.767   9
   9  -5   3 2940.15 217.513   7
   9  -5   2 457.145 102.294   7
   9  -5   1 8229.18 380.010   7
   9  -5   0 768.827 128.079   7
   9  -5   0 740.614 116.097   4
   9  -5  -1 9736.22 412.530   4
   9  -5  -1 8953.10 385.208   7
   9  -5  -2 306.601 68.0870   9
   9  -5  -2 444.687 93.8759   7
   9  -5  -2 303.931 84.0624   4
   9  -5  -3 3163.88 200.438   9
   9  -5  -3 3367.55 240.265   4
   9  -5  -4 3442.41 208.936   9
   9  -5  -4 3524.97 227.622   4
   9  -5  -5 5797.26 255.484   9
   9  -5  -6 3568.85 180.311   9
   9  -5  -6 3317.84 155.452   8
   9  -6   5 233.495 50.0803   7
   9  -6   4 1205.15 116.435   7
   9  -6   3 207.217 65.1090   7
   9  -6   2 9380.59 355.818   7
   9  -6   1 2339.04 185.838   7
   9  -6   0 5324.59 263.474   4
   9  -6   0 5262.70 268.864   7
   9  -6  -1 2245.89 179.997   4
   9  -6  -1 1951.60 158.608   7
   9  -6  -2 8802.27 351.155   4
   9  -6  -3 186.922 50.6910   9
   9  -6  -3 212.986 67.6847   4
   9  -6  -4 1535.44 116.989   9
   9  -6  -4 1606.21 135.895   4
   9  -6  -5 291.512 53.0208   9
   9  -7   4 904.292 80.0747   7
   9  -7   3 83.1559 39.5084   7
   9  -7   2 1941.95 136.037   7
   9  -7   1 271.293 59.8665   7
   9  -7   0 1005.05 98.6507   7
   9  -7  -1 250.170 56.8212   4
   9  -7  -2 1759.05 131.542   4
   9  -7  -3 36.6899 32.3633   4
  10   0   0 7137.69 379.205   8
  10   0   1 9908.00 430.886   8
  10   0  -1 10086.7 457.520   8
  10   0   2-94.0704 54.8362   8
  10   0  -2 24.2621 68.3052   8
  10   0   3 10565.2 361.935   8
  10   0  -3 11381.1 458.117   8
  10   0  -4 1592.47 144.941   9
  10   0  -4 1455.24 156.715   8
  10   0  -5 3249.97 198.341   9
  10   0  -5 3236.67 197.911   8
  10   0  -6 2422.46 159.549   9
  10   0  -7 2972.39 151.272   9
  10   1  -7 1139.72 92.4187   9
  10   1  -6 1854.31 139.126   9
  10   1  -5 1619.34 140.746   9
  10   1  -5 1521.25 131.965   8
  10   1  -4 3854.19 221.036   9
  10   1  -4 3935.96 246.259   8
  10   1  -3 4194.89 277.098   8
  10   1  -2 10818.0 467.607   8
  10  -1   2 10684.8 404.223   8
  10   1  -1 5094.23 326.348   8
  10  -1   1 5348.38 312.259   8
  10   1   0-18.8340 71.4857   8
  10  -1   0 48.7095 60.4872   8
  10   1   1 5065.71 310.120   8
  10  -1  -1 5023.06 321.052   8
  10   1   2 10683.5 416.828   8
  10  -1  -2 11387.4 474.019   8
  10  -1  -3 3594.15 203.876   9
  10  -1  -3 4315.66 282.672   8
  10  -1  -4 3529.14 208.451   9
  10  -1  -4 3534.50 238.502   8
  10  -1  -5 1366.51 128.560   9
  10  -1  -5 1345.67 130.136   8
  10  -1  -6 2154.33 147.657   9
  10  -1  -7 1173.08 92.5287   9
  10   2  -6 379.648 63.6777   9
  10   2  -5 908.518 102.369   9
  10   2  -4 1995.93 154.299   9
  10   2  -4 1915.30 165.434   8
  10   2  -3 3535.66 247.302   8
  10  -2   3 3926.60 238.936   7
  10   2  -2 2872.92 235.944   8
  10  -2   2 2904.33 202.634   8
  10  -2   2 3315.25 238.721   7
  10   2  -1 5058.94 318.197   8
  10  -2   1 4889.63 285.947   8
  10   2   0 7316.10 377.860   8
  10  -2   0 7559.87 370.665   8
  10   2   1 5656.00 322.748   8
  10  -2  -1 4817.20 304.250   8
  10  -2  -2 3112.07 243.175   8
  10  -2  -3 3685.58 255.707   8
  10  -2  -4 2278.84 161.986   9
  10  -2  -4 2232.57 184.654   8
  10  -2  -5 987.149 105.582   9
  10  -2  -5 830.991 102.775   8
  10  -2  -6 470.006 69.9242   9
  10   3  -6 3362.11 157.158   9
  10   3  -5 1805.61 131.115   9
  10   3  -4 1975.72 141.442   9
  10  -3   4 2188.83 157.070   7
  10  -3   3 3491.34 221.104   7
  10  -3   2 3118.25 191.240   8
  10  -3   2 3588.28 241.792   7
  10  -3   1 6325.44 303.149   8
  10  -3   1 6885.06 342.789   7
  10  -3   0 7120.61 340.219   8
  10  -3  -1 5793.33 313.141   8
  10  -3  -2 4119.79 263.593   8
  10  -3  -3 2892.41 213.472   8
  10  -3  -4 1669.17 129.022   9
  10  -3  -4 1775.89 155.595   8
  10  -3  -5 2023.90 135.011   9
  10  -3  -5 1988.37 142.699   8
  10  -3  -6 3938.44 165.875   9
  10   4  -4 1717.96 114.589   9
  10  -4   4 2200.11 148.562   7
  10  -4   3 1723.97 147.858   7
  10  -4   2 6593.09 304.855   7
  10  -4   1 2723.91 180.632   8
  10  -4   1 3128.70 218.418   7
  10  -4   0 179.952 55.3602   8
  10  -4   0 145.115 65.2370   7
  10  -4  -3 2133.10 170.231   8
  10  -4  -4 2316.67 130.551   9
  10  -4  -4 2559.92 168.319   8
  10  -4  -5 499.039 59.5399   9
  10  -4  -5 500.594 64.1562   8
  10  -5   4 2113.08 124.368   7
  10  -5   3 1095.56 106.575   7
  10  -5   2 3753.33 205.158   7
  10  -5   1 44.8692 38.5155   7
  10  -5   1 3.09806 24.4530   8
  10  -5   0 220.406 55.7291   8
  10  -5  -3 1085.38 109.686   8
  10  -5  -4 2456.18 139.857   8
  10  -6   2 1284.83 99.2986   7
  10  -6  -1 42.4533 31.4216   8
  10  -6  -2 1602.55 108.629   8
  11   0   0-23.3326 44.3790   8
  11   0   1-0.84052 38.9657   8
  11   0  -1-13.4049 48.0978   8
  11   0  -2 454.517 81.1150   8
  11   0  -3 130.764 50.7698   8
  11   0  -4-2.47937 27.8973   8
  11   1  -3 706.812 93.0524   8
  11  -1   2 2254.03 131.884   8
  11   1  -2 2380.39 173.658   8
  11   1  -1 296.475 72.0723   8
  11  -1   1 278.390 63.0740   8
  11   1   0 4725.14 245.610   8
  11  -1   0 4731.83 240.648   8
  11  -1  -1 422.263 79.3444   8
  11  -1  -2 2024.60 160.300   8
  11  -1  -3 759.168 93.6860   8
  11  -1  -4 3281.46 163.318   8
  11  -2   1 9957.08 301.512   8
  11  -2   0 3311.76 191.024   8
  11  -2  -1 9899.30 336.920   8
  11  -2  -2 2306.69 163.224   8
  11  -2  -3 7137.88 261.808   8
  11  -2  -4 302.072 49.5398   8
  11  -3   1 1960.80 116.080   8
  11  -3   0 1457.75 115.604   8
  11  -3  -1 2477.40 155.408   8
  11  -3  -2 1467.71 119.348   8
  11  -3  -3 2400.28 138.979   8
  11  -4  -1 1336.54 97.9781   8
   0   0   0    0.00    0.00   0
TITL ks1322 in P2(1)2(1)2(1)
REM P2(1)2(1)2(1) (#19 in standard setting)
CELL 1.54184   9.460564   9.799876  11.115537  90.0000  90.0000  90.0000
ZERR    4.00   0.000281   0.000327   0.000356   0.0000   0.0000   0.0000
LATT -1
SYMM -x+1/2,-y, z+1/2
SYMM -x, y+1/2,-z+1/2
SYMM  x+1/2,-y+1/2,-z
SFAC C H N S
UNIT 40.00 48.00 8.00 4.00
TREF
HKLF 4
END
;
_shelx_hkl_checksum     81712
_shelx_res_file
;
TITL ks1322 in P2(1)2(1)2(1)
CELL  1.54184   9.4606   9.7999  11.1155   90.000   90.000   90.000
ZERR     4.00   0.0003   0.0003   0.0004    0.000    0.000    0.000
LATT  -1
SYMM  1/2 - X, - Y, 1/2 + Z
SYMM  1/2 + X, 1/2 - Y, - Z
SYMM  - X, 1/2 + Y, 1/2 - Z
SFAC  C    H    N    S
UNIT  40   48   8    4
MERG   2
FMAP   2
PLAN   10
SIZE     0.140   0.290   0.400
ACTA
BOND   $H
L.S.   4
eqiv $1 -x+3/2, -y+1, z+1/2
eqiv $2 -x+1, y+1/2, -z+1/2
htab c4 n1_$1
htab c6 N1_$2
TEMP    23.00
WGHT    0.051300    0.081500
FVAR      13.62940
MOLE    1
C1    1    0.824543    0.284571    0.370425    11.00000    0.04307    0.05705 =
         0.03715    0.00158   -0.00125    0.00067
C2    1    0.696689    0.468473    0.337480    11.00000    0.04233    0.04832 =
         0.03982    0.00532    0.00223   -0.00431
C3    1    0.771624    0.515378    0.437758    11.00000    0.04433    0.05497 =
         0.04572   -0.00348    0.00222   -0.00478
C4    1    0.745526    0.645408    0.482239    11.00000    0.06637    0.06107 =
         0.06609   -0.01604    0.00340   -0.00748
AFIX  43
H4    2    0.792440    0.678945    0.549556    11.00000   -1.20000
AFIX   0
C5    1    0.647047    0.721759    0.421794    11.00000    0.07074    0.05004 =
         0.08225   -0.00231    0.01286   -0.00084
AFIX  43
H5    2    0.625995    0.809687    0.447672    11.00000   -1.20000
AFIX   0
C6    1    0.579113    0.668222    0.322549    11.00000    0.06862    0.05417 =
         0.07399    0.01571    0.00413    0.01022
AFIX  43
H6    2    0.513810    0.723403    0.283255    11.00000   -1.20000
AFIX   0
C7    1    0.883135    0.141728    0.357718    11.00000    0.05638    0.05603 =
         0.05439    0.00119   -0.00101    0.01180
C8    1    0.859931    0.064077    0.474675    11.00000    0.12223    0.07763 =
         0.08144    0.02189    0.00921    0.02481
AFIX 137
H8A   2    0.909629    0.109004    0.538714    11.00000   -1.50000
H8B   2    0.894757   -0.027426    0.466169    11.00000   -1.50000
H8C   2    0.760773    0.061683    0.492899    11.00000   -1.50000
AFIX   0
C9    1    1.041131    0.150644    0.331945    11.00000    0.07401    0.09736 =
         0.17402   -0.00683    0.04397    0.02411
AFIX 137
H9A   2    1.055988    0.198253    0.257531    11.00000   -1.50000
H9B   2    1.079764    0.060311    0.326022    11.00000   -1.50000
H9C   2    1.087137    0.198984    0.396050    11.00000   -1.50000
AFIX   0
C10   1    0.806709    0.065716    0.257723    11.00000    0.18744    0.07276 =
         0.11160   -0.03443   -0.07168    0.05157
AFIX 137
H10A  2    0.707582    0.061363    0.275785    11.00000   -1.50000
H10B  2    0.844008   -0.025098    0.251339    11.00000   -1.50000
H10C  2    0.820297    0.112904    0.182927    11.00000   -1.50000
AFIX   0
N1    3    0.728637    0.336435    0.301730    11.00000    0.04675    0.04917 =
         0.04008    0.00047   -0.00451    0.00014
N2    3    0.600437    0.542383    0.278654    11.00000    0.05884    0.05695 =
         0.05703    0.01012   -0.00778    0.00705
S1    4    0.885848    0.390279    0.486442    11.00000    0.05684    0.07607 =
         0.04928   -0.01122   -0.01611    0.00955
HKLF 4
REM  ks1322 in P2(1)2(1)2(1)
REM R1 =  0.0328 for    1951 Fo > 4sig(Fo)  and  0.0333 for all    1996 data
REM    121 parameters refined using      0 restraints
END
WGHT      0.0513      0.0816
REM Highest difference peak  0.161,  deepest hole -0.219,  1-sigma level  0.042
Q1    1   0.9062  0.1391  0.1780  11.00000  0.05    0.16
Q2    1   0.5230  0.4642  0.1570  11.00000  0.05    0.13
Q3    1   1.0779 -0.1158  0.3868  11.00000  0.05    0.13
Q4    1   0.4281  0.6918  0.1116  11.00000  0.05    0.12
Q5    1   1.0028  0.1572  0.5856  11.00000  0.05    0.12
Q6    1   1.0080  0.3022  0.2210  11.00000  0.05    0.11
Q7    1   0.9978 -0.1701  0.3921  11.00000  0.05    0.11
Q8    1   0.5406  0.8039  0.5835  11.00000  0.05    0.10
Q9    1   0.9748 -0.0819  0.3368  11.00000  0.05    0.10
Q10   1   0.5443  0.8524  0.2243  11.00000  0.05    0.10
;
_shelx_res_checksum     89954
_shelxl_version_number         .2013
data_shelx
_journal_date_recd_electronic     2014-07-02
_journal_date_accepted     2014-07-14
_journal_name_full     'Acta Crystallographica, Section E'
_journal_year     2014
_journal_volume     70
_journal_issue      9
_journal_page_first     o932
_journal_page_last     o932
_journal_paper_category     HO
_journal_paper_doi     10.1107/S160053681401633X
_journal_coeditor_code     ZS2307
loop_
    _publ_contact_author_name
    _publ_contact_author_address
    _publ_contact_author_email
    'Gamal A. El-Hiti'
;
Cornea Research Chair
Department of Optometry
College of Applied Medical Sciences
King Saud University
PO Box 10219
Riyadh 11433
Saudi Arabia
;
 gelhiti@ksu.edu.sa
    'Kariuki, Benson M.'
;
School of Chemistry
Cardiff University
Main Building
Park Place
Cardiff CF10 3AT
Wales
;
 kariukib@cardiff.ac.uk
_publ_contact_author_fax     '00966114693536'
_publ_contact_author_phone     '00966114693778'
_publ_section_title
;
Crystal structure of 2-<i>tert</i>-butyl-1,3-thiazolo[4,5-<i>b</i>]pyridine
;
loop_
    _publ_author_name
    _publ_author_footnote
    _publ_author_address
    'El-Hiti, Gamal A.' .
;
Cornea Research Chair
Department of Optometry
College of Applied Medical Sciences
King Saud University
PO Box 10219
Riyadh 11433
Saudi Arabia
;
    'Smith, Keith' .
;
School of Chemistry
Cardiff University
Main Building
Park Place
Cardiff CF10 3AT
Wales
;
    'Hegazy, Amany S.' .
;
School of Chemistry
Cardiff University
Main Building
Park Place
Cardiff CF10 3AT
Wales
;
    'Masmali, Ali M.' .
;
Cornea Research Chair
Department of Optometry
College of Applied Medical Sciences
King Saud University
PO Box 10219
Riyadh 11433
Saudi Arabia
;
    'Kariuki, Benson M.' .
;
School of Chemistry
Cardiff University
Main Building
Park Place
Cardiff CF10 3AT
Wales
;
