# Supplementary material for: Crystal structure of 2-tert-butyl-1,3-thia­zolo[4,5-b]pyridine
Source: Acta Crystallogr Sect E Struct Rep Online. 2014 Aug 1;70(Pt 9):o932. doi: 10.1107/S160053681401633X (PMC4186112; doi:10.1107/S160053681401633X)
Supplement: Supplementary file 2 [file e-70-0o932-Isup2.hkl]

#
# h,k,l, Fc-squared, Fo-squared, sigma(Fo-squared), status flag
#
data_I
_shelx_title ' ks1322 in P2(1)2(1)2(1)'
_shelx_refln_list_code          4
_shelx_F_calc_maximum       76.50
_exptl_crystal_F_000       408.00
_reflns_d_resolution_high  0.8046

loop_
 _space_group_symop_operation_xyz
 'x, y, z'
 '-x+1/2, -y, z+1/2'
 'x+1/2, -y+1/2, -z'
 '-x, y+1/2, -z+1/2'

_cell_length_a     9.4606
_cell_length_b     9.7999
_cell_length_c    11.1155
_cell_angle_alpha  90.000
_cell_angle_beta   90.000
_cell_angle_gamma  90.000

_shelx_F_squared_multiplier     1.000

loop_
 _refln_index_h
 _refln_index_k
 _refln_index_l
 _refln_F_squared_calc
 _refln_F_squared_meas
 _refln_F_squared_sigma
 _refln_observed_status
   2   0   0       4389.23       3767.46        11.71 o
   4   0   0       1744.18       1645.79        11.21 o
   8   0   0        235.46        230.22         4.08 o
  10   0   0         34.88         38.42         2.04 o
   3   1   0        161.34        139.30         2.12 o
   4   1   0          2.30          1.88         0.30 o
   5   1   0        344.84        361.73        16.55 o
   6   1   0       1005.84       1059.42        11.97 o
   7   1   0        286.28        301.90         3.63 o
   8   1   0          1.29          1.20         0.33 o
   9   1   0          3.32          4.30         0.47 o
  10   1   0          0.18          0.10         0.25 o
  11   1   0         24.06         25.46         0.93 o
   0   2   0        534.25        466.02         3.82 o
   1   2   0        180.60        140.18         2.55 o
   2   2   0        332.94        328.00        17.17 o
   3   2   0         57.62         70.95         3.40 o
   4   2   0          5.77          2.61         0.51 o
   5   2   0       1241.84       1252.82        12.14 o
   6   2   0         81.01         76.81         3.31 o
   7   2   0         48.53         50.45         1.24 o
   8   2   0          5.80          5.67         0.51 o
   9   2   0         23.60         23.20         1.23 o
  10   2   0         37.67         40.06         1.42 o
  11   2   0         15.05         17.83         1.03 o
   1   3   0       1708.71       1565.62        40.94 o
   2   3   0       1825.98       1790.41        11.00 o
   3   3   0         11.44          6.73         0.46 o
   4   3   0        402.30        431.77         7.07 o
   5   3   0         58.14         56.31         2.77 o
   6   3   0        634.00        630.62        10.11 o
   7   3   0          3.38          4.27         0.38 o
   8   3   0        102.29        109.86         2.14 o
   9   3   0         33.98         32.32         1.40 o
  10   3   0         38.40         38.33         1.83 o
  11   3   0          7.34          7.85         0.62 o
   1   4   0          6.59         10.37         0.74 o
   2   4   0        244.47        251.26         3.03 o
   3   4   0        285.10        292.69        10.20 o
   4   4   0        243.36        218.46         5.41 o
   5   4   0        368.66        389.26         7.85 o
   6   4   0        229.92        248.46         2.64 o
   7   4   0          3.35          2.18         0.37 o
   8   4   0        203.77        200.52         3.50 o
   9   4   0         65.94         68.72         1.91 o
  10   4   0          0.89          0.89         0.23 o
   1   5   0        545.10        663.31         5.76 o
   2   5   0         17.20          6.66         0.60 o
   3   5   0        348.39        398.64         7.60 o
   4   5   0         17.28         20.93         1.84 o
   5   5   0         12.86         14.29         0.70 o
   6   5   0         24.22         22.19         0.97 o
   7   5   0        131.73        136.74         2.79 o
   8   5   0         14.33         14.70         1.06 o
   9   5   0          5.70          4.06         0.46 o
  10   5   0          1.65          1.19         0.30 o
   0   6   0        108.47        132.87         4.23 o
   1   6   0          3.19          6.58         0.68 o
   2   6   0         89.38         69.31         3.34 o
   3   6   0         33.48         25.82         2.11 o
   4   6   0        456.44        439.39         5.25 o
   5   6   0          0.42          0.35         0.21 o
   6   6   0         93.65         89.31         2.21 o
   7   6   0          7.57          8.77         0.72 o
   8   6   0          3.99          4.29         0.49 o
   9   6   0         26.86         28.50         1.01 o
   1   7   0        103.82        120.62         2.32 o
   2   7   0        182.02        189.43         4.33 o
   3   7   0        131.48        154.60         4.04 o
   4   7   0         55.27         48.31         1.54 o
   5   7   0        143.08        142.63         2.69 o
   6   7   0          3.39          3.58         0.39 o
   7   7   0          4.09          2.83         0.42 o
   8   7   0          8.79         10.31         0.64 o
   9   7   0          6.07          5.41         0.53 o
   0   8   0         12.01          8.76         1.01 o
   1   8   0         94.08         89.32         1.95 o
   2   8   0          0.23          1.37         0.39 o
   3   8   0        174.49        149.53         4.37 o
   4   8   0          7.58         10.68         1.20 o
   5   8   0         20.32         20.04         1.22 o
   6   8   0          0.88          0.93         0.20 o
   7   8   0          0.15          0.66         0.21 o
   8   8   0         27.08         24.36         0.76 o
   1   9   0         49.86         56.93         1.81 o
   2   9   0          4.44          3.64         0.79 o
   3   9   0         19.31         16.47         1.50 o
   4   9   0         22.36         25.67         1.81 o
   5   9   0         93.53         99.38         3.25 o
   6   9   0         25.89         26.34         1.10 o
   7   9   0          0.28          0.23         0.19 o
   0  10   0         17.80         18.01         1.41 o
   1  10   0         14.79         14.65         1.01 o
   2  10   0          5.15          4.60         0.81 o
   3  10   0         26.39         28.41         1.83 o
   4  10   0         18.55         20.88         1.49 o
   5  10   0          3.73          2.86         0.34 o
   6  10   0          4.72          2.80         0.35 o
   1  11   0          2.05          1.44         0.28 o
   2  11   0          3.62          4.55         0.70 o
   3  11   0          0.66          0.89         0.38 o
   4  11   0          1.05          1.49         0.22 o
   1  12   0          4.90          4.94         0.49 o
   1   0   1         19.23         24.45         0.39 o
   2   0   1       3102.21       2792.13        12.85 o
   3   0   1          6.24          9.35         0.53 o
   4   0   1          5.41         14.82         0.76 o
   5   0   1         18.38         18.09         1.13 o
   6   0   1        660.04        619.09        38.51 o
   7   0   1        102.22        106.09         2.48 o
   8   0   1         63.09         57.64         1.52 o
   9   0   1         19.00         15.91         1.02 o
  10   0   1         54.28         53.79         1.69 o
  11   0   1          0.11         -0.03         0.16 o
 -11   1   1          2.59          1.54         0.26 o
 -10   1   1         25.59         28.15         1.21 o
  -9   1   1         78.09         79.30         1.81 o
  -8   1   1         80.21         78.60         2.21 o
  -7   1   1          7.17          8.55         0.87 o
  -6   1   1          0.99          0.53         1.13 o
  -5   1   1        182.26        172.59        14.53 o
  -4   1   1        747.43        761.59        27.57 o
  -3   1   1       1274.10       1273.98        15.89 o
  -2   1   1       2474.49       2493.38         8.23 o
  -1   1   1        793.29        834.82        17.96 o
   0   1   1       1663.09       1254.90        25.30 o
   1   1   1        933.45        896.51         6.27 o
   2   1   1       2507.72       2492.96        10.42 o
   3   1   1       1386.14       1339.17         8.78 o
   4   1   1        785.81        782.25        22.49 o
   5   1   1        213.89        206.95         4.54 o
   6   1   1          2.60          2.09         0.55 o
   7   1   1          6.03          5.87         0.35 o
   8   1   1         64.30         63.85         1.99 o
   9   1   1         76.90         79.28         2.24 o
  10   1   1         25.70         27.16         1.20 o
  11   1   1          2.69          2.27         0.43 o
 -11   2   1         57.12         53.60         1.62 o
 -10   2   1         24.71         26.74         1.14 o
  -9   2   1          5.11          5.42         0.62 o
  -8   2   1         12.43         13.89         0.76 o
  -7   2   1         34.40         33.07         0.85 o
  -6   2   1         33.12         35.73         2.31 o
  -5   2   1        129.23        131.09         6.23 o
  -4   2   1        330.86        356.47         4.07 o
  -3   2   1        847.71        867.36        14.46 o
  -2   2   1       1746.04       1720.13        20.37 o
  -1   2   1        102.61         99.58         5.75 o
   0   2   1       2262.99       1909.83        26.04 o
   1   2   1         58.14         54.94         1.60 o
   2   2   1       1792.67       1716.81        43.71 o
   3   2   1        869.61        862.92         3.90 o
   4   2   1        320.84        339.41         5.70 o
   5   2   1        121.23        127.42         3.80 o
   6   2   1         37.01         41.20         2.38 o
   7   2   1         32.18         30.38         0.95 o
   8   2   1         11.43         12.42         0.73 o
   9   2   1          6.29          6.32         0.66 o
  10   2   1         25.57         28.24         2.26 o
  11   2   1         50.33         53.29         1.81 o
 -11   3   1         11.86         10.56         0.62 o
 -10   3   1         33.73         35.44         1.51 o
  -9   3   1          0.34          0.49         0.28 o
  -8   3   1        128.59        130.56         2.31 o
  -7   3   1         59.03         57.31         1.15 o
  -6   3   1         13.97         14.15         0.72 o
  -5   3   1         60.09         59.67         2.89 o
  -4   3   1       1339.97       1305.62         9.82 o
  -3   3   1        231.12        240.25         6.85 o
  -2   3   1         99.14         98.55         4.21 o
  -1   3   1        273.42        272.92         7.84 o
   0   3   1       3402.03       2871.98        23.12 o
   1   3   1        233.96        231.27         4.05 o
   2   3   1        100.82        100.41         1.41 o
   3   3   1        212.13        235.07         4.83 o
   4   3   1       1347.25       1306.02        12.14 o
   5   3   1         51.44         50.43         2.60 o
   6   3   1          9.81          9.11         0.59 o
   7   3   1         56.74         56.38         1.33 o
   8   3   1        141.79        140.77         2.41 o
   9   3   1          0.12          0.06         0.22 o
  10   3   1         29.15         31.19         1.69 o
  11   3   1         12.45         13.34         0.84 o
 -10   4   1         16.66         15.62         1.09 o
  -9   4   1          3.14          3.89         0.75 o
  -8   4   1         14.66         16.80         0.83 o
  -7   4   1         57.99         65.45         1.33 o
  -6   4   1        573.21        564.30         3.46 o
  -5   4   1         55.21         53.34         2.92 o
  -4   4   1         65.57         66.25         1.87 o
  -3   4   1        103.00        101.10         2.20 o
  -2   4   1       1651.43       1683.25        15.81 o
  -1   4   1        319.87        335.84         3.61 o
   0   4   1        182.10        201.29         2.71 o
   1   4   1        294.84        306.40         5.39 o
   2   4   1       1778.24       1827.45        14.05 o
   3   4   1        106.03        107.89         3.68 o
   4   4   1         62.45         61.17         2.91 o
   5   4   1         52.33         50.66         2.86 o
   6   4   1        568.76        557.26         4.00 o
   7   4   1         63.99         72.10         1.68 o
   8   4   1         18.57         20.39         1.12 o
   9   4   1          3.12          3.00         0.44 o
  11   4   1          6.34          7.19         0.53 o
 -10   5   1          0.38          0.10         0.11 o
  -9   5   1         36.55         44.30         2.05 o
  -8   5   1         42.39         40.57         1.47 o
  -7   5   1        159.96        167.38         2.43 o
  -6   5   1          1.61          1.48         0.24 o
  -5   5   1        304.73        319.35         5.32 o
  -4   5   1        123.41        108.26         4.20 o
  -3   5   1         92.57         91.67         2.29 o
  -2   5   1         98.12        118.59         2.54 o
  -1   5   1        366.26        345.69         4.17 o
   0   5   1         17.78         16.48         1.57 o
   1   5   1        376.34        366.49        11.51 o
   2   5   1        102.70        129.05         4.31 o
   3   5   1         84.69         88.26         3.71 o
   4   5   1        128.22        113.84         4.34 o
   5   5   1        311.51        329.16         4.32 o
   6   5   1          1.90          1.60         0.31 o
   7   5   1        151.25        156.70         3.81 o
   8   5   1         44.17         41.09         1.52 o
   9   5   1         42.51         50.25         2.11 o
  -9   6   1         12.45         12.59         1.00 o
  -8   6   1         18.25         18.70         1.85 o
  -7   6   1         82.09         88.91         2.17 o
  -6   6   1         63.90         62.71         1.50 o
  -5   6   1         57.01         58.16         1.28 o
  -4   6   1         36.76         33.50         1.13 o
  -3   6   1        302.92        281.39         6.85 o
  -2   6   1        190.94        210.98        11.99 o
  -1   6   1        113.28        109.64         2.69 o
   0   6   1          9.66          9.06         0.79 o
   1   6   1        120.23        112.41         2.70 o
   2   6   1        186.83        194.80         5.77 o
   3   6   1        283.89        295.62         7.50 o
   4   6   1         38.06         33.90         1.49 o
   5   6   1         50.69         48.62         1.36 o
   6   6   1         55.06         53.61         2.29 o
   7   6   1         91.29        100.06         2.77 o
   8   6   1         21.16         20.68         1.00 o
   9   6   1         12.27         11.25         0.79 o
  10   6   1          0.09          0.23         0.17 o
  -9   7   1          2.01          1.46         0.32 o
  -8   7   1         42.14         40.03         1.20 o
  -7   7   1         21.45         21.73         1.01 o
  -6   7   1         48.02         52.90         1.65 o
  -5   7   1          0.96          1.07         0.29 o
  -4   7   1        126.89        123.21         2.99 o
  -3   7   1        253.55        259.58         7.46 o
  -2   7   1         22.51         25.30         1.70 o
  -1   7   1          6.22          4.67         0.47 o
   0   7   1        236.30        231.55         2.60 o
   1   7   1          6.97          6.07         0.49 o
   2   7   1         21.79         25.94         1.35 o
   3   7   1        259.04        266.20         4.44 o
   4   7   1        124.70        125.64         3.09 o
   5   7   1          0.99          1.37         0.33 o
   6   7   1         47.85         52.44         1.58 o
   7   7   1         22.50         23.73         1.06 o
   8   7   1         44.39         42.77         1.25 o
   9   7   1          1.95          1.35         0.31 o
  -8   8   1         13.26         12.57         0.68 o
  -7   8   1         43.59         49.35         1.31 o
  -6   8   1         27.55         25.16         0.86 o
  -5   8   1         14.26         17.64         0.96 o
  -4   8   1         33.43         35.40         1.39 o
  -3   8   1         17.12         15.27         1.43 o
  -2   8   1        133.31        140.93         4.24 o
  -1   8   1         87.63         79.35         1.83 o
   0   8   1         24.98         20.59         0.96 o
   1   8   1         83.16         73.40         1.79 o
   2   8   1        149.40        158.49         2.89 o
   3   8   1         17.10         14.44         1.40 o
   4   8   1         32.44         35.12         2.14 o
   5   8   1         12.61         16.02         1.42 o
   6   8   1         32.35         29.32         1.22 o
   7   8   1         42.70         50.03         2.04 o
   8   8   1         13.46         14.26         0.91 o
  -7   9   1          3.74          2.90         0.36 o
  -6   9   1         16.46         17.22         0.61 o
  -5   9   1         14.34         14.16         0.78 o
  -4   9   1         10.78         10.12         1.09 o
  -3   9   1         42.29         43.63         2.41 o
  -2   9   1         55.63         55.53         2.73 o
  -1   9   1         82.66         82.06         2.17 o
   0   9   1          5.18          4.60         0.57 o
   1   9   1         84.02         83.21         2.20 o
   2   9   1         57.50         57.30         1.75 o
   3   9   1         43.69         45.75         2.47 o
   4   9   1         10.70         11.01         1.24 o
   5   9   1         16.07         16.82         1.37 o
   6   9   1         15.39         16.26         1.05 o
   7   9   1          3.77          3.21         0.44 o
  -5  10   1          7.12          6.40         0.45 o
  -4  10   1          1.53          0.90         0.41 o
  -3  10   1         20.68         20.20         1.53 o
  -2  10   1         21.28         19.89         1.56 o
  -1  10   1          2.92          2.82         0.63 o
   0  10   1          0.47          0.82         0.56 o
   1  10   1          3.93          3.56         0.86 o
   2  10   1         21.00         20.69         1.60 o
   3  10   1         19.68         19.00         1.53 o
   4  10   1          2.01          1.62         0.55 o
   5  10   1          6.64          6.35         0.50 o
   6  10   1          4.46          3.18         0.40 o
  -4  11   1          8.35          8.36         0.75 o
  -3  11   1          9.22         10.40         0.94 o
  -2  11   1          7.15          8.07         0.88 o
  -1  11   1          7.95          7.67         0.87 o
   0  11   1          8.20          6.76         0.54 o
   1  11   1          7.58          7.21         0.53 o
   2  11   1          6.87          7.25         0.83 o
   3  11   1          9.34         10.53         0.59 o
   4  11   1          8.10          8.39         0.49 o
   0   0   2        434.99        333.48         3.00 o
   2   0   2        243.62        252.91         2.13 o
   3   0   2          6.83         19.80         2.45 o
   4   0   2        876.91        832.27        10.61 o
   5   0   2         79.26         92.85         2.20 o
   6   0   2         19.40         17.03         1.05 o
   7   0   2         84.76         80.55         1.27 o
   8   0   2        293.28        293.99         3.22 o
   9   0   2         14.09         13.20         0.69 o
  10   0   2          0.37         -0.22         0.32 o
  11   0   2          3.04          2.45         0.44 o
 -11   1   2         12.16         12.39         0.57 o
 -10   1   2         59.41         57.83         1.65 o
  -9   1   2         30.10         28.79         1.07 o
  -8   1   2         10.27         10.36         0.55 o
  -7   1   2        159.49        158.23         2.31 o
  -6   1   2        108.23        101.54         7.36 o
  -5   1   2        172.49        195.97         9.97 o
  -4   1   2         70.22         87.47         3.92 o
  -3   1   2        450.76        492.50         4.43 o
  -2   1   2       2143.63       2031.39        17.44 o
  -1   1   2       4075.51       3377.97        70.21 o
   0   1   2       1444.66       1176.17        35.20 o
   2   1   2       1991.03       1903.79         9.36 o
   3   1   2        542.03        561.75         5.61 o
   4   1   2         74.31         87.68         2.53 o
   5   1   2        152.92        172.32         4.02 o
   6   1   2        121.60        122.60         3.70 o
   7   1   2        173.35        168.55         1.85 o
   8   1   2         13.42         12.61         0.62 o
   9   1   2         32.64         31.30         1.25 o
  10   1   2         60.89         59.22         1.89 o
  11   1   2          9.60         10.90         0.86 o
 -10   2   2         17.09         16.30         0.72 o
  -9   2   2        116.92        125.37         2.46 o
  -8   2   2         17.83         20.16         0.89 o
  -7   2   2         16.04         15.99         0.61 o
  -6   2   2         30.35         29.63         2.95 o
  -5   2   2        126.35        127.80         2.93 o
  -4   2   2        323.26        366.73         4.47 o
  -3   2   2        577.27        599.32        15.34 o
  -2   2   2        200.17        208.42         2.60 o
  -1   2   2        821.09        783.39        13.93 o
   0   2   2          1.59          1.73         0.35 o
   1   2   2        825.06        793.14         2.68 o
   2   2   2        198.43        209.37         3.80 o
   3   2   2        535.79        581.76         6.76 o
   4   2   2        302.55        335.03         5.54 o
   5   2   2        177.51        180.03         4.47 o
   6   2   2         26.47         27.22         1.89 o
   7   2   2         18.68         19.07         0.75 o
   8   2   2         20.84         22.72         0.82 o
   9   2   2        121.38        130.51         2.51 o
  10   2   2         15.83         16.75         1.31 o
  11   2   2         13.44         12.42         0.88 o
 -10   3   2         19.52         17.85         1.27 o
  -9   3   2         16.83         17.68         0.80 o
  -8   3   2         14.27         14.57         0.65 o
  -7   3   2         62.52         65.13         1.24 o
  -6   3   2        142.85        136.08         1.89 o
  -5   3   2        514.79        490.62         9.12 o
  -4   3   2         37.47         40.42         1.52 o
  -3   3   2        605.20        687.88         5.68 o
  -2   3   2        483.74        444.76        15.03 o
  -1   3   2        149.10        143.81         2.12 o
   0   3   2          3.36          2.54         0.27 o
   1   3   2        142.37        141.95         1.73 o
   2   3   2        523.25        486.51         6.53 o
   3   3   2        649.19        724.08         8.47 o
   4   3   2         36.99         37.19         2.05 o
   5   3   2        518.72        496.93         8.21 o
   6   3   2        147.38        140.14         2.24 o
   7   3   2         61.22         62.56         1.38 o
   8   3   2         13.44         13.34         0.76 o
   9   3   2         18.35         16.96         0.76 o
  10   3   2         22.67         22.18         1.42 o
  11   3   2          7.87          7.90         0.64 o
 -10   4   2         31.44         35.49         1.64 o
  -9   4   2          0.67          0.05         0.31 o
  -8   4   2         74.21         66.26         1.34 o
  -7   4   2        110.37        112.30         1.75 o
  -6   4   2         98.70        100.00         1.47 o
  -5   4   2          9.75          9.44         1.24 o
  -4   4   2        517.86        507.15         6.06 o
  -3   4   2         95.78        113.73         2.47 o
  -2   4   2        173.37        183.01         2.93 o
  -1   4   2        153.32        175.02         2.65 o
   0   4   2        568.36        565.95         4.52 o
   1   4   2        134.11        165.15         5.42 o
   2   4   2        184.50        196.50         4.79 o
   3   4   2         86.23        105.41         3.67 o
   4   4   2        549.81        540.12         8.85 o
   5   4   2          6.95          6.03         0.99 o
   6   4   2         91.68         94.29         2.14 o
   7   4   2        109.03        112.39         2.55 o
   8   4   2         81.02         72.40         2.06 o
   9   4   2          1.27          0.83         0.20 o
 -10   5   2         23.28         20.21         1.10 o
  -9   5   2          2.87          2.46         0.55 o
  -8   5   2         22.91         24.85         0.90 o
  -7   5   2        109.46        118.01         2.05 o
  -6   5   2         15.69         17.44         0.72 o
  -5   5   2         25.50         24.47         1.50 o
  -4   5   2          3.99          3.84         0.84 o
  -3   5   2        392.98        359.08         4.74 o
  -2   5   2        236.00        253.19         4.84 o
  -1   5   2        405.93        396.72         9.87 o
   0   5   2        580.15        629.42         5.51 o
   1   5   2        380.55        390.31         7.47 o
   2   5   2        256.11        275.29         6.39 o
   3   5   2        376.13        352.43         7.45 o
   4   5   2          4.31          4.77         0.96 o
   5   5   2         22.20         20.92         1.18 o
   6   5   2         20.50         22.79         0.98 o
   7   5   2         99.59        108.99         2.48 o
   8   5   2         23.73         24.99         1.17 o
   9   5   2          2.54          1.88         0.25 o
 -10   6   2          6.21          6.92         0.53 o
  -9   6   2         50.43         50.50         1.92 o
  -8   6   2         10.56         10.65         0.83 o
  -7   6   2         28.22         29.30         1.00 o
  -6   6   2         68.85         68.18         1.67 o
  -5   6   2        259.59        270.07         3.95 o
  -4   6   2        128.98        128.33         2.54 o
  -3   6   2        107.37        110.20         2.20 o
  -2   6   2        123.11        127.88         2.96 o
  -1   6   2        425.18        426.54        24.07 o
   0   6   2        289.17        290.41         6.63 o
   1   6   2        457.38        475.43         9.09 o
   2   6   2        116.10        127.50         4.94 o
   3   6   2        116.21        116.54         3.27 o
   4   6   2        130.29        132.97         3.00 o
   5   6   2        245.83        259.18         5.61 o
   6   6   2         61.26         61.88         1.70 o
   7   6   2         23.84         25.50         1.16 o
   8   6   2          8.98          8.72         0.88 o
   9   6   2         48.52         47.38         1.89 o
  10   6   2          6.95          8.63         0.58 o
  -9   7   2         10.30         10.45         0.73 o
  -8   7   2         21.32         25.22         1.41 o
  -7   7   2         21.91         17.61         0.86 o
  -6   7   2        158.14        146.45         2.65 o
  -5   7   2         41.56         40.74         1.47 o
  -4   7   2        183.85        180.99         4.57 o
  -3   7   2         37.47         34.33         1.55 o
  -2   7   2        320.86        314.31         6.80 o
  -1   7   2         12.91         14.54         0.84 o
   0   7   2         50.13         39.43         1.25 o
   1   7   2         10.91         12.60         0.72 o
   2   7   2        335.60        330.84         4.39 o
   3   7   2         35.98         32.82         1.60 o
   4   7   2        176.42        169.26         4.53 o
   5   7   2         37.98         36.98         2.12 o
   6   7   2        146.25        145.19         3.85 o
   7   7   2         21.73         19.30         1.45 o
   8   7   2         21.36         25.92         1.48 o
   9   7   2         10.56          9.47         0.71 o
  -8   8   2         13.72         11.42         0.78 o
  -7   8   2          3.96          3.90         0.58 o
  -6   8   2         22.99         23.25         1.46 o
  -5   8   2        101.69        107.58         2.36 o
  -4   8   2        122.52        119.38         3.84 o
  -3   8   2         18.49         17.27         1.53 o
  -2   8   2        112.79        107.21         3.74 o
  -1   8   2         84.11         77.44         1.84 o
   0   8   2        250.29        241.36         3.30 o
   1   8   2         83.62         71.78         2.02 o
   2   8   2        109.44        105.93         2.40 o
   3   8   2         19.91         18.36         1.59 o
   4   8   2        104.13        107.72         3.77 o
   5   8   2        103.04        111.40         3.65 o
   6   8   2         24.07         24.48         1.63 o
   7   8   2          4.05          4.76         0.68 o
   8   8   2         14.24         13.26         0.87 o
  -7   9   2         33.73         35.23         1.24 o
  -6   9   2         14.51         12.00         0.88 o
  -5   9   2         21.36         21.57         0.97 o
  -4   9   2         27.23         24.38         1.65 o
  -3   9   2         80.80         87.89         3.37 o
  -2   9   2          4.50          5.91         0.94 o
  -1   9   2        141.13        137.64         2.81 o
   0   9   2         12.78         21.08         1.14 o
   1   9   2        138.35        131.22         2.79 o
   2   9   2          4.86          6.58         0.64 o
   3   9   2         76.15         83.12         3.35 o
   4   9   2         27.17         26.75         1.22 o
   5   9   2         18.23         18.72         1.43 o
   6   9   2         14.73         12.93         1.04 o
   7   9   2         36.40         38.16         1.44 o
  -5  10   2         12.36         11.59         0.91 o
  -4  10   2         14.02         15.04         1.21 o
  -3  10   2          5.63          6.85         0.92 o
  -2  10   2          0.52          0.19         0.42 o
  -1  10   2         13.07         12.28         0.80 o
   0  10   2         90.16         83.01         2.10 o
   1  10   2         14.80         14.41         0.89 o
   2  10   2          0.47          0.54         0.33 o
   3  10   2          5.04          6.16         0.59 o
   4  10   2         15.30         16.51         0.82 o
   5  10   2         12.07         12.29         0.93 o
   6  10   2         10.59         11.26         0.73 o
  -4  11   2          0.67          1.10         0.32 o
  -3  11   2          5.73          6.02         0.70 o
  -2  11   2         15.95         15.62         1.16 o
  -1  11   2          0.94          1.22         0.39 o
   0  11   2          0.08          0.00         0.49 o
   1  11   2          1.08          1.30         0.26 o
   2  11   2         17.27         16.39         0.81 o
   3  11   2          5.74          6.20         0.46 o
   4  11   2          0.75          0.65         0.22 o
   0  12   2          2.27          2.08         0.33 o
   1   0   3        732.21        706.14        26.54 o
   2   0   3       5852.39       5291.30        66.55 o
   3   0   3         84.30        104.88        12.03 o
   4   0   3        200.52        226.97         4.01 o
   5   0   3        140.44        153.84         5.10 o
   6   0   3         18.81         20.49         2.06 o
   7   0   3         82.56         78.03         1.47 o
   8   0   3        186.22        188.46         2.56 o
   9   0   3         62.70         58.38         1.62 o
  10   0   3         64.04         58.64         2.20 o
  11   0   3          0.61          0.70         0.27 o
 -11   1   3          5.27          3.80         0.50 o
 -10   1   3         21.31         22.58         1.49 o
  -9   1   3        158.33        160.70         2.02 o
  -8   1   3        109.74        107.01         1.71 o
  -7   1   3         41.60         46.93         1.03 o
  -6   1   3         27.75         24.61         2.22 o
  -5   1   3        190.75        180.36         9.84 o
  -4   1   3       1082.44       1063.90         7.99 o
  -3   1   3        727.68        813.96         6.88 o
  -2   1   3       1735.73       1853.62        43.75 o
  -1   1   3       2745.20       2410.38        16.35 o
   0   1   3        243.74        221.46         2.21 o
   1   1   3       2664.70       2328.33        10.49 o
   2   1   3       1770.65       1817.06        10.08 o
   3   1   3        696.87        807.10         6.97 o
   4   1   3       1061.46       1040.37         8.68 o
   5   1   3        202.13        192.37         4.06 o
   6   1   3         34.03         32.44         2.66 o
   7   1   3         37.53         42.05         1.01 o
   8   1   3        123.78        119.32         2.53 o
   9   1   3        152.22        154.52         2.32 o
  10   1   3         20.50         20.84         1.94 o
  11   1   3          5.25          4.09         0.50 o
 -10   2   3         18.98         20.18         1.05 o
  -9   2   3         19.41         21.01         0.87 o
  -8   2   3         11.50          9.34         0.52 o
  -7   2   3        341.48        334.08         3.49 o
  -6   2   3          6.29          6.72         0.45 o
  -5   2   3        513.92        551.55        28.27 o
  -4   2   3        330.93        347.89         6.96 o
  -3   2   3       3287.63       3158.60        46.65 o
  -2   2   3       1182.60       1197.88        16.94 o
  -1   2   3        227.89        227.42         2.06 o
   0   2   3         94.39         98.00         3.54 o
   1   2   3        301.06        289.17         4.17 o
   2   2   3       1182.77       1191.20         9.60 o
   3   2   3       3258.32       3177.80        15.80 o
   4   2   3        356.39        358.70         5.75 o
   5   2   3        528.77        553.74         7.72 o
   6   2   3          9.12          8.92         0.56 o
   7   2   3        337.97        316.63         4.20 o
   8   2   3          9.43          8.10         0.57 o
   9   2   3         22.07         23.88         1.52 o
  10   2   3         17.73         19.84         1.38 o
  11   2   3         37.27         38.43         1.41 o
 -10   3   3         16.70         18.79         1.19 o
  -9   3   3         29.95         26.55         0.96 o
  -8   3   3         42.31         47.32         1.36 o
  -7   3   3         71.99         76.90         1.71 o
  -6   3   3         11.75         13.15         0.57 o
  -5   3   3        391.23        409.94         6.74 o
  -4   3   3       1098.81       1114.45         8.50 o
  -3   3   3        567.24        595.34         5.66 o
  -2   3   3         93.76        100.67         2.08 o
  -1   3   3        928.81        890.74        13.96 o
   0   3   3       1104.85       1056.64        10.82 o
   1   3   3        951.11        909.92         8.80 o
   2   3   3         85.02         95.48         2.16 o
   3   3   3        610.65        636.97         8.30 o
   4   3   3       1106.55       1105.45        11.41 o
   5   3   3        380.51        415.31         7.45 o
   6   3   3          8.15          8.90         0.49 o
   7   3   3         76.02         78.33         1.70 o
   8   3   3         47.68         52.64         1.44 o
   9   3   3         28.04         25.41         1.13 o
  10   3   3         13.65         15.57         1.15 o
  11   3   3         14.81         12.92         0.75 o
 -10   4   3         10.72          9.28         0.80 o
  -9   4   3          5.03          5.38         0.56 o
  -8   4   3         13.09         12.86         0.86 o
  -7   4   3         27.95         28.91         1.07 o
  -6   4   3        115.01        110.56         1.81 o
  -5   4   3         87.27         76.18         1.82 o
  -4   4   3        104.11        110.58         2.78 o
  -3   4   3         18.52         19.86         1.08 o
  -2   4   3        543.85        516.06         5.15 o
  -1   4   3        121.22        122.49         5.97 o
   0   4   3        467.00        491.79         4.14 o
   1   4   3        125.72        128.92         3.70 o
   2   4   3        514.18        502.58         5.58 o
   3   4   3         24.74         26.68         1.93 o
   4   4   3        103.00        117.07         4.24 o
   5   4   3         79.68         68.23         3.30 o
   6   4   3        131.68        124.10         2.20 o
   7   4   3         31.67         31.23         1.49 o
   8   4   3          9.48          8.20         0.71 o
   9   4   3          6.33          6.63         0.57 o
  10   4   3         12.00         11.48         0.92 o
 -10   5   3          5.46          5.90         0.57 o
  -9   5   3         13.25         14.75         0.97 o
  -8   5   3         28.04         30.93         1.28 o
  -7   5   3         69.89         68.38         2.01 o
  -6   5   3         72.13         75.17         2.09 o
  -5   5   3        148.62        150.98         3.19 o
  -4   5   3         56.60         60.25         1.61 o
  -3   5   3         73.47         64.07         2.11 o
  -2   5   3         23.73         18.92         1.07 o
  -1   5   3        121.63        123.50         2.57 o
   0   5   3         93.64         86.79         3.37 o
   1   5   3        115.97        129.80         4.33 o
   2   5   3         26.39         28.75         2.15 o
   3   5   3         76.11         70.56         3.48 o
   4   5   3         57.26         59.65         3.35 o
   5   5   3        156.12        160.85         2.40 o
   6   5   3         68.04         67.91         1.87 o
   7   5   3         71.69         70.25         1.94 o
   8   5   3         29.83         30.79         1.96 o
   9   5   3         15.36         17.50         0.83 o
  10   5   3          5.78          5.84         0.59 o
  -9   6   3          2.05          1.12         0.35 o
  -8   6   3          4.04          5.27         0.76 o
  -7   6   3         13.27         13.07         0.88 o
  -6   6   3        175.82        175.73         3.21 o
  -5   6   3        202.49        194.08         3.17 o
  -4   6   3         15.21         14.80         0.65 o
  -3   6   3        108.19        102.94         1.52 o
  -2   6   3         30.48         27.57         1.40 o
  -1   6   3        298.30        285.27         6.65 o
   0   6   3         12.31         10.90         1.39 o
   1   6   3        283.07        267.57         7.18 o
   2   6   3         30.43         30.30         2.44 o
   3   6   3        123.14        121.79         2.89 o
   4   6   3         13.52         14.24         0.78 o
   5   6   3        199.20        189.56         3.12 o
   6   6   3        180.97        177.60         4.71 o
   7   6   3          8.16          9.27         1.11 o
   8   6   3          5.49          6.55         0.84 o
   9   6   3          1.77          1.06         0.22 o
  -9   7   3          0.80          0.45         0.21 o
  -8   7   3         15.46         15.60         1.09 o
  -7   7   3          7.29          7.04         0.85 o
  -6   7   3          7.85          9.49         1.06 o
  -5   7   3         17.62         21.49         1.52 o
  -4   7   3         11.26         11.03         1.16 o
  -3   7   3        122.79        117.70         2.57 o
  -2   7   3         67.58         67.64         1.71 o
  -1   7   3        128.33        123.41         2.18 o
   0   7   3        351.85        360.44         3.82 o
   1   7   3        133.40        130.05         3.07 o
   2   7   3         65.75         65.64         2.26 o
   3   7   3        113.64        104.36         2.92 o
   4   7   3         10.12         10.92         0.82 o
   5   7   3         18.08         22.28         1.12 o
   6   7   3          7.27          9.04         1.12 o
   7   7   3          7.79          6.21         0.83 o
   8   7   3         14.26         14.64         1.08 o
   9   7   3          0.68          0.20         0.17 o
  -8   8   3          0.85          1.01         0.29 o
  -7   8   3         10.76         12.70         0.97 o
  -6   8   3          5.48          5.91         0.77 o
  -5   8   3         16.25         16.61         0.93 o
  -4   8   3         13.87         17.05         1.47 o
  -3   8   3         33.58         30.99         2.04 o
  -2   8   3         41.29         43.54         2.43 o
  -1   8   3         66.85         63.67         1.92 o
   0   8   3         24.70         23.37         1.19 o
   1   8   3         68.36         65.32         2.13 o
   2   8   3         30.01         30.75         1.34 o
   3   8   3         35.71         34.51         2.19 o
   4   8   3         14.46         15.64         0.99 o
   5   8   3         15.89         16.91         0.96 o
   6   8   3          7.28          8.29         0.97 o
   7   8   3          9.23         12.14         1.00 o
   8   8   3          0.59          0.21         0.18 o
  -7   9   3         19.16         20.54         0.94 o
  -6   9   3          5.53          5.80         0.64 o
  -5   9   3         23.36         24.68         1.02 o
  -4   9   3          2.03          1.97         0.42 o
  -3   9   3         20.92         20.32         1.63 o
  -2   9   3         14.56         12.30         1.31 o
  -1   9   3          2.23          1.82         0.70 o
   0   9   3         90.32         81.90         2.22 o
   1   9   3          1.07          0.92         0.34 o
   2   9   3         16.14         13.35         0.88 o
   3   9   3         16.44         14.65         1.42 o
   4   9   3          1.75          2.01         0.47 o
   5   9   3         26.61         28.61         1.43 o
   6   9   3          4.79          5.21         0.66 o
   7   9   3         18.83         19.84         1.00 o
  -5  10   3          7.69          7.69         0.67 o
  -4  10   3          3.70          3.20         0.36 o
  -3  10   3          8.01          9.34         0.64 o
  -2  10   3          6.14          4.99         0.82 o
  -1  10   3          1.91          1.71         0.33 o
   0  10   3          2.23          1.55         0.49 o
   1  10   3          1.03          0.97         0.31 o
   2  10   3          4.85          3.59         0.53 o
   3  10   3          8.49          8.70         0.68 o
   4  10   3          3.38          3.69         0.53 o
   5  10   3          6.23          6.68         0.68 o
   6  10   3         18.59         16.36         0.83 o
  -4  11   3          2.44          2.27         0.35 o
  -3  11   3          0.41          0.46         0.27 o
  -2  11   3          2.59          2.34         0.48 o
  -1  11   3          2.22          2.09         0.47 o
   0  11   3          3.91          4.05         0.58 o
   1  11   3          2.58          2.66         0.43 o
   2  11   3          2.50          2.97         0.53 o
   3  11   3          0.43          0.24         0.22 o
   4  11   3          1.50          1.46         0.30 o
   0   0   4       2751.11       2296.94        11.27 o
   1   0   4          5.21          2.44         0.28 o
   2   0   4         55.48         42.65         0.79 o
   3   0   4         44.78         45.89         2.37 o
   4   0   4        228.33        201.57         5.53 o
   5   0   4         44.26         38.49         2.69 o
   6   0   4        275.93        271.57         3.59 o
   7   0   4          3.59          7.46         0.78 o
   8   0   4        305.71        309.95         4.32 o
   9   0   4         47.54         43.88         1.54 o
  10   0   4          6.29          8.25         0.57 o
  11   0   4          0.08         -0.01         0.15 o
 -10   1   4         24.34         20.95         0.89 o
  -9   1   4         29.58         29.50         1.00 o
  -8   1   4         59.25         59.14         1.49 o
  -7   1   4        434.33        431.86         3.66 o
  -6   1   4         85.29         76.00         2.74 o
  -5   1   4         23.32         26.41         2.25 o
  -4   1   4        139.76        146.08         4.77 o
  -3   1   4       1018.24       1015.75        11.35 o
  -2   1   4        117.28        107.15         3.28 o
  -1   1   4         80.16         83.09         2.69 o
   0   1   4         16.69         19.74         0.76 o
   1   1   4        105.60        113.12         1.91 o
   2   1   4        117.86         99.66         1.75 o
   3   1   4       1087.15       1052.60         7.95 o
   4   1   4        159.65        167.91         4.12 o
   5   1   4         34.30         39.31         2.80 o
   6   1   4         89.56         80.61         2.33 o
   7   1   4        439.47        441.79         4.58 o
   8   1   4         56.00         53.36         2.54 o
   9   1   4         30.39         30.12         1.28 o
  10   1   4         20.08         19.01         0.84 o
  11   1   4         18.73         17.66         0.88 o
 -10   2   4         11.44         10.55         0.61 o
  -9   2   4        116.62        113.93         1.93 o
  -8   2   4         44.12         42.52         1.61 o
  -7   2   4         47.75         47.22         1.33 o
  -6   2   4          4.13          3.83         0.34 o
  -5   2   4        710.28        674.08        11.05 o
  -4   2   4        560.55        618.71         7.07 o
  -3   2   4        164.63        192.98         5.73 o
  -2   2   4         19.49         20.28         1.11 o
  -1   2   4        877.75        850.06        11.92 o
   0   2   4       1513.36       1409.21         6.59 o
   1   2   4        867.58        838.56         7.88 o
   2   2   4         20.68         19.44         0.88 o
   3   2   4        135.40        151.26         3.64 o
   4   2   4        590.75        640.58         7.65 o
   5   2   4        746.94        733.99         8.69 o
   6   2   4          5.35          5.52         0.42 o
   7   2   4         53.97         52.38         2.50 o
   8   2   4         42.49         40.56         1.58 o
   9   2   4        112.15        111.27         3.29 o
  10   2   4         12.19         12.16         0.66 o
  11   2   4          2.29          1.63         0.27 o
 -10   3   4         11.16         11.18         0.57 o
  -9   3   4         18.50         16.44         0.72 o
  -8   3   4         14.70         13.67         0.73 o
  -7   3   4        100.27        106.10         2.00 o
  -6   3   4        164.33        163.28         2.02 o
  -5   3   4          3.39          5.29         0.56 o
  -4   3   4        262.37        289.36         7.90 o
  -3   3   4         44.76         43.93         1.93 o
  -2   3   4       2437.33       2372.55        10.75 o
  -1   3   4        561.71        582.35         5.35 o
   0   3   4          0.27          1.47         0.45 o
   1   3   4        524.71        542.78         7.28 o
   2   3   4       2375.41       2328.98        28.92 o
   3   3   4         35.30         33.24         1.96 o
   4   3   4        283.35        306.95         6.30 o
   5   3   4          2.93          2.98         0.63 o
   6   3   4        192.91        192.07         4.01 o
   7   3   4        101.56        109.92         3.67 o
   8   3   4         12.96         12.93         0.90 o
   9   3   4         16.19         13.98         1.15 o
  10   3   4          9.20          9.23         0.53 o
 -10   4   4         10.95         10.37         1.30 o
  -9   4   4         14.20         16.73         0.86 o
  -8   4   4         36.11         37.84         1.45 o
  -7   4   4          2.99          2.24         0.43 o
  -6   4   4          3.82          3.50         0.34 o
  -5   4   4         21.31         21.17         1.02 o
  -4   4   4        135.36        116.11         2.98 o
  -3   4   4        130.40        134.56         5.71 o
  -2   4   4        193.53        225.27         3.54 o
  -1   4   4        149.64        153.00         2.63 o
   0   4   4        922.38        862.39         9.95 o
   1   4   4        130.55        131.26         4.01 o
   2   4   4        182.65        214.83         8.98 o
   3   4   4        132.79        144.11         4.68 o
   4   4   4        162.09        148.86         4.86 o
   5   4   4         22.76         22.86         1.14 o
   6   4   4          6.31          6.39         0.51 o
   7   4   4          2.08          2.02         0.38 o
   8   4   4         32.53         31.76         1.92 o
   9   4   4         12.55         15.40         0.83 o
  10   4   4         13.38         12.99         0.65 o
 -10   5   4         13.28         11.38         0.67 o
  -9   5   4         19.47         19.75         1.45 o
  -8   5   4         16.74         18.20         0.98 o
  -7   5   4         49.36         55.52         1.81 o
  -6   5   4         13.24         12.90         0.90 o
  -5   5   4         74.50         77.90         2.53 o
  -4   5   4         26.39         27.08         0.92 o
  -3   5   4        153.66        155.84         6.36 o
  -2   5   4         62.85         65.83         2.05 o
  -1   5   4        373.80        374.31         7.45 o
   0   5   4         85.69         93.66         3.69 o
   1   5   4        397.90        404.17         7.70 o
   2   5   4         72.46         72.96         3.57 o
   3   5   4        150.20        150.87         5.26 o
   4   5   4         27.62         29.08         1.07 o
   5   5   4         77.64         76.85         2.81 o
   6   5   4         16.19         16.16         0.94 o
   7   5   4         41.57         46.56         2.37 o
   8   5   4         15.00         15.65         1.31 o
   9   5   4         18.09         18.74         0.83 o
  10   5   4         15.29         13.22         0.75 o
  -9   6   4          6.69          6.49         0.63 o
  -8   6   4         21.24         21.61         0.98 o
  -7   6   4         43.37         44.68         1.57 o
  -6   6   4         27.06         30.10         1.35 o
  -5   6   4         45.35         40.42         2.24 o
  -4   6   4        186.97        173.44         2.32 o
  -3   6   4        227.95        225.28         2.97 o
  -2   6   4         60.20         56.18         1.44 o
  -1   6   4        283.42        279.17         4.50 o
   0   6   4        180.22        186.39         3.28 o
   1   6   4        270.84        268.22         2.88 o
   2   6   4         57.56         51.99         1.40 o
   3   6   4        229.66        222.79         4.07 o
   4   6   4        182.86        173.78         2.79 o
   5   6   4         41.29         39.46         2.04 o
   6   6   4         29.78         31.84         1.32 o
   7   6   4         42.38         41.57         2.15 o
   8   6   4         18.73         18.35         1.29 o
   9   6   4          8.87          8.43         0.48 o
  -9   7   4          5.25          4.87         0.43 o
  -8   7   4          4.55          4.06         0.56 o
  -7   7   4          3.10          3.30         0.61 o
  -6   7   4         50.44         52.62         2.36 o
  -5   7   4        130.13        127.83         3.59 o
  -4   7   4         24.21         26.98         1.24 o
  -3   7   4          3.11          4.11         0.54 o
  -2   7   4         51.68         55.07         3.79 o
  -1   7   4        314.38        312.95         3.99 o
   0   7   4          1.49          1.13         0.26 o
   1   7   4        302.51        297.75         3.62 o
   2   7   4         50.07         48.51         2.02 o
   3   7   4          3.04          4.90         0.86 o
   4   7   4         23.81         28.01         2.09 o
   5   7   4        129.99        130.21         3.69 o
   6   7   4         48.04         51.36         1.58 o
   7   7   4          3.07          3.25         0.64 o
   8   7   4          5.85          4.48         0.57 o
  -8   8   4          4.44          3.68         0.41 o
  -7   8   4          7.45          6.22         0.67 o
  -6   8   4         18.27         20.31         1.33 o
  -5   8   4         26.31         29.05         1.19 o
  -4   8   4         42.66         43.58         2.29 o
  -3   8   4         22.64         24.99         1.81 o
  -2   8   4         36.09         34.94         2.20 o
  -1   8   4         36.71         39.62         1.53 o
   0   8   4          4.57          4.96         0.58 o
   1   8   4         44.85         47.26         1.72 o
   2   8   4         36.21         36.17         1.47 o
   3   8   4         21.79         23.41         1.25 o
   4   8   4         52.06         56.79         1.86 o
   5   8   4         22.11         28.45         1.66 o
   6   8   4         18.38         20.67         1.41 o
   7   8   4          7.25          6.61         0.70 o
   8   8   4          3.39          2.37         0.23 o
  -7   9   4          8.23          6.33         0.49 o
  -6   9   4         14.05         14.30         0.92 o
  -5   9   4          9.06          8.67         0.59 o
  -4   9   4          8.89         10.44         1.07 o
  -3   9   4         21.70         23.95         1.73 o
  -2   9   4          6.99          7.04         1.01 o
  -1   9   4         12.10         12.33         1.29 o
   0   9   4        152.06        149.59         2.96 o
   1   9   4         15.04         14.07         0.93 o
   2   9   4          7.04          6.87         0.92 o
   3   9   4         23.27         25.59         1.25 o
   4   9   4          8.93         10.53         1.03 o
   5   9   4         10.73         11.12         0.91 o
   6   9   4         15.06         15.68         1.02 o
   7   9   4          7.77          6.39         0.53 o
  -5  10   4          5.52          4.68         0.33 o
  -4  10   4         17.48         16.26         1.07 o
  -3  10   4         10.92         10.95         1.04 o
  -2  10   4         24.32         27.08         1.70 o
  -1  10   4         48.58         49.12         2.27 o
   0  10   4          0.67          0.41         0.34 o
   1  10   4         46.72         44.41         1.99 o
   2  10   4         24.72         26.44         2.04 o
   3  10   4         10.29         11.42         1.01 o
   4  10   4         17.06         17.29         1.06 o
   5  10   4          6.16          5.43         0.56 o
  -3  11   4          1.69          1.21         0.32 o
  -2  11   4          5.50          4.85         0.39 o
  -1  11   4          4.76          4.32         0.40 o
   0  11   4          0.01         -0.09         0.16 o
   1  11   4          4.52          4.09         0.36 o
   2  11   4          5.26          4.62         0.55 o
   3  11   4          1.88          1.93         0.34 o
   1   0   5          0.48          0.57         0.18 o
   2   0   5        142.05        112.46         2.00 o
   3   0   5         41.70         44.10         2.52 o
   4   0   5         29.57         31.34         2.34 o
   5   0   5         11.87         13.28         1.70 o
   6   0   5        643.98        620.39         8.15 o
   7   0   5         85.37         78.39         3.12 o
   8   0   5          8.46          9.73         0.77 o
   9   0   5         41.49         44.25         1.48 o
  10   0   5         17.14         17.46         0.75 o
 -10   1   5          8.33          8.44         0.52 o
  -9   1   5         11.14         11.27         0.76 o
  -8   1   5        147.87        149.07         2.92 o
  -7   1   5         99.88        102.52         2.42 o
  -6   1   5          2.38          2.07         0.33 o
  -5   1   5        281.29        288.01         7.84 o
  -4   1   5         84.30         87.29         3.96 o
  -3   1   5        118.12        124.38         4.31 o
  -2   1   5         66.63         77.03         3.01 o
  -1   1   5        168.21        190.39         2.39 o
   0   1   5        457.25        385.37         3.72 o
   1   1   5        127.37        158.16         2.92 o
   2   1   5         53.79         61.53         1.26 o
   3   1   5         97.03        100.22         3.78 o
   4   1   5         72.56         70.66         3.54 o
   5   1   5        256.30        257.54         7.41 o
   6   1   5          4.83          4.09         0.45 o
   7   1   5        106.77        108.53         3.45 o
   8   1   5        153.37        154.89         4.34 o
   9   1   5          9.11          9.46         0.69 o
  10   1   5          7.00          7.30         0.49 o
 -10   2   5          7.03          4.89         0.55 o
  -9   2   5         18.96         15.50         0.66 o
  -8   2   5         10.06         10.55         0.62 o
  -7   2   5         87.54         92.84         1.81 o
  -6   2   5         89.47         88.98         1.92 o
  -5   2   5        260.50        269.44         6.28 o
  -4   2   5        184.36        211.67         6.12 o
  -3   2   5        699.38        718.67        10.36 o
  -2   2   5        496.64        518.67         8.10 o
  -1   2   5        400.22        440.88         6.83 o
   0   2   5         28.40         33.23         1.14 o
   1   2   5        441.73        492.75        10.24 o
   2   2   5        477.19        478.61         6.66 o
   3   2   5        605.42        645.20         6.05 o
   4   2   5        189.88        231.04         6.60 o
   5   2   5        228.74        244.48         3.94 o
   6   2   5         82.39         83.15         1.84 o
   7   2   5         93.69         97.65         2.43 o
   8   2   5         11.10         12.11         1.25 o
   9   2   5         18.05         15.44         0.86 o
  10   2   5          6.54          4.92         0.42 o
 -10   3   5         11.04          9.72         0.71 o
  -9   3   5         11.32         11.71         0.81 o
  -8   3   5         28.60         28.87         1.00 o
  -7   3   5         45.51         46.52         1.30 o
  -6   3   5        173.69        182.00         3.17 o
  -5   3   5        203.72        200.30         4.33 o
  -4   3   5        355.25        368.51         8.33 o
  -3   3   5        188.66        191.06         4.48 o
  -2   3   5         85.07         95.46         3.63 o
  -1   3   5        188.93        178.74         4.71 o
   0   3   5        552.76        513.47        12.57 o
   1   3   5        179.73        177.92         9.19 o
   2   3   5         91.56        100.13         2.40 o
   3   3   5        180.15        195.14         4.95 o
   4   3   5        304.75        316.38         6.43 o
   5   3   5        194.83        191.58         2.74 o
   6   3   5        187.90        195.08         2.89 o
   7   3   5         36.10         37.08         2.08 o
   8   3   5         24.78         24.77         1.19 o
   9   3   5         10.39         10.11         0.96 o
  10   3   5         11.00         10.81         0.53 o
  -9   4   5          8.22          6.90         0.53 o
  -8   4   5         12.64         13.14         0.86 o
  -7   4   5          8.62          8.96         0.75 o
  -6   4   5        123.86        123.52         2.68 o
  -5   4   5         86.06         83.92         4.57 o
  -4   4   5          2.98          3.59         0.49 o
  -3   4   5         22.11         15.94         1.07 o
  -2   4   5        291.88        278.72         6.64 o
  -1   4   5         36.33         34.57         2.28 o
   0   4   5        200.50        206.26         5.25 o
   1   4   5         26.70         22.80         1.78 o
   2   4   5        296.54        289.98         8.18 o
   3   4   5         20.78         22.16         1.88 o
   4   4   5          5.01          5.33         0.59 o
   5   4   5         85.00         82.86         2.07 o
   6   4   5        110.07        110.88         2.44 o
   7   4   5         11.27         11.22         0.78 o
   8   4   5         12.44         12.11         0.81 o
   9   4   5          6.19          4.75         0.63 o
  10   4   5          3.71          2.69         0.23 o
  -9   5   5         34.65         33.39         1.01 o
  -8   5   5          8.40          6.54         0.57 o
  -7   5   5         10.09          9.64         0.77 o
  -6   5   5         60.24         62.82         1.95 o
  -5   5   5         52.78         58.00         1.75 o
  -4   5   5         21.69         19.21         0.90 o
  -3   5   5        115.96        121.23         2.14 o
  -2   5   5         79.41         82.47         2.23 o
  -1   5   5        225.77        214.37         5.98 o
   0   5   5          6.61          5.34         0.99 o
   1   5   5        232.71        223.08         6.03 o
   2   5   5         85.65         86.68         2.04 o
   3   5   5        112.85        114.10         2.75 o
   4   5   5         23.51         19.47         1.16 o
   5   5   5         46.50         51.77         2.40 o
   6   5   5         59.64         62.67         1.86 o
   7   5   5         12.17         11.96         0.77 o
   8   5   5          5.76          4.09         0.47 o
   9   5   5         30.82         31.21         1.38 o
  -9   6   5          1.23          1.26         0.27 o
  -8   6   5         21.86         21.82         0.93 o
  -7   6   5         32.57         32.53         1.29 o
  -6   6   5          1.05          1.26         0.47 o
  -5   6   5         89.25         92.76         2.60 o
  -4   6   5         60.38         57.71         1.47 o
  -3   6   5        185.34        195.60         2.89 o
  -2   6   5        228.88        225.42         5.33 o
  -1   6   5        106.25        108.59         5.14 o
   0   6   5        690.27        695.75         5.87 o
   1   6   5        107.29        105.60         2.38 o
   2   6   5        242.23        231.98         3.07 o
   3   6   5        189.31        194.30         3.03 o
   4   6   5         63.47         58.01         2.61 o
   5   6   5         91.68         95.90         3.29 o
   6   6   5          2.49          2.86         0.43 o
   7   6   5         29.18         27.13         1.63 o
   8   6   5         20.34         20.51         0.88 o
   9   6   5          1.67          1.57         0.29 o
  -8   7   5         13.31         12.86         0.85 o
  -7   7   5         20.31         22.91         1.35 o
  -6   7   5          9.48         10.57         1.04 o
  -5   7   5          5.56          5.45         0.75 o
  -4   7   5        280.01        279.87         4.32 o
  -3   7   5         11.78         11.76         0.87 o
  -2   7   5        191.18        193.62         4.79 o
  -1   7   5         58.19         56.69         2.59 o
   0   7   5         81.89         90.86         2.80 o
   1   7   5         56.57         55.16         2.17 o
   2   7   5        197.16        197.36         5.08 o
   3   7   5          8.40          7.28         1.01 o
   4   7   5        294.74        295.47         5.93 o
   5   7   5          6.10          6.00         0.86 o
   6   7   5         10.14         12.20         0.77 o
   7   7   5         19.33         20.37         1.27 o
   8   7   5         12.68         11.30         0.56 o
  -7   8   5         21.43         21.67         1.10 o
  -6   8   5         28.80         27.03         1.45 o
  -5   8   5          3.27          3.60         0.43 o
  -4   8   5         10.00          7.67         0.98 o
  -3   8   5         95.61        102.80         3.62 o
  -2   8   5         75.96         78.48         3.26 o
  -1   8   5          4.65          2.64         0.70 o
   2   8   5         67.40         66.40         2.94 o
   3   8   5         92.74         95.42         3.98 o
   4   8   5         11.82         11.43         1.16 o
   5   8   5          4.11          4.31         0.70 o
   6   8   5         31.64         29.76         1.03 o
   7   8   5         20.41         20.82         1.08 o
  -6   9   5          7.82          7.61         0.64 o
  -5   9   5         21.71         22.02         0.87 o
  -4   9   5          1.82          1.24         0.41 o
  -3   9   5         33.23         36.04         2.01 o
  -2   9   5          5.31          6.20         0.91 o
  -1   9   5        143.93        149.13         4.28 o
   0   9   5          0.69          0.93         0.43 o
   1   9   5        135.53        129.84         3.76 o
   2   9   5          4.34          4.56         0.52 o
   3   9   5         32.09         33.95         1.91 o
   4   9   5          2.20          2.56         0.56 o
   5   9   5         21.97         23.72         0.91 o
   6   9   5          6.96          7.30         0.63 o
  -4  10   5          5.36          5.82         0.41 o
  -3  10   5         18.18         17.61         1.54 o
  -2  10   5         32.66         30.41         1.68 o
  -1  10   5         10.64         12.36         1.10 o
   0  10   5         19.04         17.63         0.92 o
   1  10   5         11.09         11.65         0.73 o
   2  10   5         30.68         27.43         1.55 o
   3  10   5         19.24         20.34         1.25 o
   4  10   5          5.35          6.16         0.78 o
   5  10   5         24.44         23.84         0.95 o
  -2  11   5          7.37          8.12         0.65 o
  -1  11   5         10.07         11.61         0.55 o
   0  11   5          6.75          5.19         0.39 o
   1  11   5          9.44         10.32         1.02 o
   2  11   5          7.54          9.75         0.70 o
   0   0   6       1760.78       1658.43        12.02 o
   1   0   6        920.95        864.95         6.17 o
   2   0   6          1.43          1.01         0.42 o
   3   0   6         12.13          8.74         1.23 o
   4   0   6        204.18        230.10         6.80 o
   5   0   6        177.35        180.48         3.63 o
   6   0   6         56.00         58.59         2.72 o
   7   0   6        282.52        279.81         5.97 o
   8   0   6         28.22         27.25         1.59 o
   9   0   6          0.06          0.12         0.29 o
  10   0   6         15.87         13.04         0.86 o
 -10   1   6         10.72          9.98         0.75 o
  -9   1   6          7.50          9.06         0.93 o
  -8   1   6         52.61         53.89         2.54 o
  -7   1   6          2.23          1.30         0.46 o
  -6   1   6        336.62        342.81         6.45 o
  -5   1   6        111.36        116.09         4.15 o
  -4   1   6         94.16         87.47         4.12 o
  -3   1   6         84.22         79.05         3.61 o
  -2   1   6        219.79        219.81         5.50 o
  -1   1   6        365.35        371.19         6.69 o
   0   1   6        806.33        863.91        18.74 o
   1   1   6        377.58        382.14         4.31 o
   2   1   6        209.34        209.41         3.30 o
   3   1   6         61.47         56.09         3.03 o
   4   1   6        105.18        104.79         4.52 o
   5   1   6         99.69        103.85         2.11 o
   6   1   6        356.02        351.93         6.56 o
   7   1   6          4.34          3.01         0.71 o
   8   1   6         52.18         50.68         1.63 o
   9   1   6          5.46          6.15         0.53 o
  10   1   6         11.86         11.60         0.79 o
 -10   2   6          2.95          2.04         0.34 o
  -9   2   6         21.70         21.84         1.42 o
  -8   2   6         22.02         23.18         1.66 o
  -7   2   6         10.67         13.87         1.36 o
  -6   2   6        170.95        184.57         4.73 o
  -5   2   6        190.08        184.73         3.68 o
  -4   2   6        236.16        226.83         3.73 o
  -3   2   6        102.47        106.55         4.33 o
  -2   2   6        248.89        284.55         6.54 o
  -1   2   6        363.08        353.93         6.67 o
   0   2   6          1.47          3.25         1.18 o
   1   2   6        313.09        307.28        10.95 o
   2   2   6        249.40        279.20         4.25 o
   3   2   6        116.45        124.10         4.52 o
   4   2   6        235.52        232.80         3.85 o
   5   2   6        178.71        178.12         3.57 o
   6   2   6        184.07        195.12         3.13 o
   7   2   6         11.25         11.65         0.93 o
   8   2   6         19.56         20.46         1.56 o
   9   2   6         24.09         24.13         1.86 o
  10   2   6          2.78          2.53         0.38 o
 -10   3   6         18.59         18.10         0.85 o
  -9   3   6         18.33         17.71         1.22 o
  -8   3   6         14.98         14.44         0.95 o
  -7   3   6         76.03         76.63         2.03 o
  -6   3   6        261.31        272.22         3.86 o
  -5   3   6         95.97         95.68         2.41 o
  -4   3   6         24.88         22.73         0.94 o
  -3   3   6        133.67        137.76         4.98 o
  -2   3   6        308.09        295.55         6.83 o
  -1   3   6        403.24        383.27         7.48 o
   0   3   6        205.39        228.28         5.64 o
   1   3   6        400.09        381.43         4.67 o
   2   3   6        331.45        316.50         3.72 o
   3   3   6        122.50        124.72         3.02 o
   4   3   6         21.36         19.71         1.18 o
   5   3   6        117.65        120.87         3.00 o
   6   3   6        251.40        264.90         3.73 o
   7   3   6         75.72         74.89         2.06 o
   8   3   6         17.60         16.37         1.37 o
   9   3   6         16.06         15.66         0.75 o
  10   3   6         20.08         21.20         0.89 o
  -9   4   6          6.72          8.63         0.50 o
  -8   4   6        132.39        124.77         3.35 o
  -7   4   6          5.83          5.17         0.83 o
  -6   4   6         73.58         74.28         2.07 o
  -5   4   6          3.83          5.01         0.52 o
  -4   4   6        164.32        159.53         2.55 o
  -3   4   6          3.40          2.89         0.35 o
  -2   4   6         74.00         78.34         2.18 o
  -1   4   6         40.63         44.12         2.74 o
   0   4   6       1188.29       1132.75        13.17 o
   1   4   6         46.25         48.12         2.75 o
   2   4   6         70.67         69.77         1.52 o
   3   4   6          6.13          6.50         0.56 o
   4   4   6        157.56        155.22         4.35 o
   5   4   6          2.38          3.00         0.47 o
   6   4   6         77.98         79.82         2.07 o
   7   4   6          8.27          7.22         0.61 o
   8   4   6        131.97        120.00         5.17 o
   9   4   6          6.22          8.20         0.50 o
  -9   5   6         19.28         17.17         1.14 o
  -8   5   6          3.93          3.66         0.42 o
  -7   5   6         58.85         62.20         1.78 o
  -6   5   6         31.34         29.86         1.32 o
  -5   5   6         26.26         23.52         1.15 o
  -4   5   6        112.10        113.54         2.51 o
  -3   5   6         85.20         82.78         2.08 o
  -2   5   6        238.70        245.73         3.05 o
  -1   5   6        138.84        143.30         5.37 o
   0   5   6         54.67         55.54         2.04 o
   1   5   6        153.34        156.54         2.40 o
   2   5   6        235.29        234.88         2.95 o
   3   5   6         72.28         73.05         2.27 o
   4   5   6        109.39        112.42         3.64 o
   5   5   6         31.02         29.29         1.29 o
   6   5   6         24.91         22.66         1.10 o
   7   5   6         60.15         61.59         1.64 o
   8   5   6          5.16          4.49         0.43 o
   9   5   6         20.73         18.46         0.68 o
  -8   6   6          9.35         11.31         0.81 o
  -7   6   6          8.56         12.33         0.76 o
  -6   6   6          3.99          4.20         0.59 o
  -5   6   6         77.52         81.55         2.09 o
  -4   6   6         22.08         20.10         0.88 o
  -3   6   6        229.80        222.94         3.55 o
  -2   6   6         65.40         65.20         1.88 o
  -1   6   6         98.44         98.17         2.69 o
   0   6   6         13.49         11.84         0.92 o
   1   6   6        114.09        110.78         2.00 o
   2   6   6         65.43         64.09         1.65 o
   3   6   6        236.69        222.51         5.21 o
   4   6   6         27.69         26.32         1.82 o
   5   6   6         67.22         70.70         2.89 o
   6   6   6          4.45          4.64         0.50 o
   7   6   6          7.19         10.69         0.93 o
   8   6   6         10.90         12.40         1.04 o
  -8   7   6          5.57          6.57         0.51 o
  -7   7   6          1.25          1.66         0.36 o
  -6   7   6         17.44         17.32         1.24 o
  -4   7   6          6.78          6.84         0.64 o
  -3   7   6          2.89          3.54         0.51 o
  -2   7   6        151.82        158.95         4.42 o
  -1   7   6         15.95         17.97         1.51 o
   0   7   6        129.68        141.85         4.04 o
   1   7   6         12.07         12.27         0.94 o
   2   7   6        168.26        169.60         4.65 o
   3   7   6          3.49          4.51         0.84 o
   4   7   6          5.63          7.43         1.01 o
   5   7   6          1.04          1.20         0.50 o
   6   7   6         14.59         14.53         0.78 o
   7   7   6          1.45          2.00         0.39 o
   8   7   6          5.85          6.12         0.51 o
  -7   8   6          0.76          0.81         0.22 o
  -6   8   6          0.25          0.14         0.21 o
  -5   8   6          3.31          3.80         0.39 o
  -4   8   6         20.15         18.57         1.36 o
  -3   8   6         13.76         11.83         1.22 o
  -2   8   6          0.82          0.99         0.31 o
  -1   8   6         21.26         25.99         1.79 o
   1   8   6         18.52         20.68         1.64 o
   2   8   6          0.57          0.91         0.49 o
   3   8   6         16.02         15.22         0.88 o
   4   8   6         17.84         17.83         1.39 o
   5   8   6          2.10          2.98         0.39 o
   6   8   6          0.10         -0.30         0.30 o
   7   8   6          0.56          0.80         0.25 o
  -6   9   6          2.10          1.65         0.27 o
  -5   9   6         13.83         13.79         0.89 o
  -4   9   6          4.54          6.11         0.49 o
  -3   9   6         21.21         22.39         1.47 o
  -2   9   6          5.43          5.00         0.51 o
  -1   9   6          0.88          1.49         0.37 o
   0   9   6          2.42          1.83         0.37 o
   1   9   6          1.91          2.12         0.40 o
   2   9   6          5.80          5.03         0.52 o
   3   9   6         20.93         24.56         1.53 o
   4   9   6          4.78          5.77         0.48 o
   5   9   6         13.72         13.24         0.60 o
  -4  10   6         12.28         12.21         0.70 o
  -3  10   6          5.65          4.47         0.38 o
  -2  10   6          5.18          4.52         0.38 o
  -1  10   6          6.07          6.17         0.49 o
   0  10   6          0.56          0.30         0.18 o
   1  10   6          6.92          6.23         0.49 o
   2  10   6          5.00          4.44         0.38 o
   3  10   6          7.26          7.33         0.70 o
   4  10   6         12.03         11.82         0.72 o
   1   0   7         58.63         55.21         2.68 o
   2   0   7       1489.78       1433.50        14.92 o
   3   0   7         10.86         12.57         1.56 o
   4   0   7         10.51         10.30         0.63 o
   5   0   7        291.06        301.62         3.50 o
   6   0   7        442.74        462.69         7.56 o
   7   0   7         34.17         34.34         2.09 o
   8   0   7          0.84          0.54         0.31 o
   9   0   7         25.24         26.50         1.45 o
  10   0   7         15.95         16.00         0.81 o
 -10   1   7          8.08          6.14         0.50 o
  -9   1   7         10.40         11.95         0.99 o
  -8   1   7         15.43         14.52         1.28 o
  -7   1   7         60.10         58.54         2.69 o
  -6   1   7         72.90         70.46         2.94 o
  -5   1   7        168.97        161.92         4.13 o
  -4   1   7        646.46        630.66         5.38 o
  -3   1   7         25.71         25.89         2.22 o
  -2   1   7         54.30         52.76         2.94 o
  -1   1   7        135.86        117.25         3.97 o
   0   1   7        650.23        664.96         8.87 o
   1   1   7        130.39        118.95         2.59 o
   2   1   7         65.00         62.59         3.04 o
   3   1   7         26.86         28.40         2.18 o
   4   1   7        640.03        635.91         7.42 o
   5   1   7        171.85        161.66         3.03 o
   6   1   7         63.91         58.71         2.72 o
   7   1   7         59.54         57.87         2.67 o
   8   1   7         16.36         15.39         1.31 o
   9   1   7         11.26         13.91         1.05 o
  10   1   7          7.79          6.32         0.50 o
  -9   2   7          3.52          3.63         0.55 o
  -8   2   7          9.37         10.50         1.09 o
  -7   2   7          5.75          3.69         0.75 o
  -6   2   7         73.58         75.96         3.06 o
  -5   2   7        106.87        110.51         2.41 o
  -4   2   7        271.33        275.57         3.55 o
  -3   2   7        284.07        276.65         3.08 o
  -2   2   7         22.24         25.11         2.07 o
  -1   2   7        101.73         92.66         3.69 o
   0   2   7         97.37         82.88         3.38 o
   1   2   7        118.68        112.60         2.56 o
   2   2   7         21.85         26.27         4.36 o
   3   2   7        277.73        284.97         4.30 o
   4   2   7        242.61        252.92         4.31 o
   5   2   7        110.05        116.58         3.68 o
   6   2   7         83.19         84.26         3.25 o
   7   2   7          7.70          5.21         0.85 o
   8   2   7          9.36          9.97         1.03 o
   9   2   7          5.08          5.02         0.63 o
  -9   3   7         13.80         13.72         0.97 o
  -8   3   7         47.69         50.41         2.24 o
  -7   3   7         16.59         18.06         1.49 o
  -6   3   7         60.11         66.91         1.85 o
  -5   3   7         79.40         80.18         1.64 o
  -4   3   7        218.44        228.57         3.10 o
  -3   3   7        219.23        225.23         2.92 o
  -2   3   7         34.32         40.40         1.22 o
  -1   3   7        112.64        110.22         2.53 o
   0   3   7        291.38        294.16         6.82 o
   1   3   7        103.60         98.75         3.86 o
   2   3   7         29.01         32.56         1.16 o
   3   3   7        207.75        211.86         5.30 o
   4   3   7        221.08        231.62         4.15 o
   5   3   7         72.27         72.42         2.97 o
   6   3   7         58.71         62.04         2.66 o
   7   3   7         20.20         22.67         1.64 o
   8   3   7         54.54         56.10         2.29 o
   9   3   7         14.95         14.48         0.96 o
  -9   4   7          1.12          1.76         0.35 o
  -8   4   7         37.37         37.79         1.12 o
  -7   4   7         69.14         69.47         1.79 o
  -6   4   7         41.65         45.86         1.56 o
  -5   4   7         51.25         48.71         1.64 o
  -4   4   7         19.17         20.96         1.08 o
  -3   4   7          5.72          7.41         0.61 o
  -2   4   7        212.68        203.32         2.83 o
  -1   4   7        136.08        140.71         3.03 o
   0   4   7        139.54        139.64         2.23 o
   1   4   7        150.03        151.95         2.32 o
   2   4   7        212.23        195.35         2.60 o
   3   4   7          7.83         10.09         1.12 o
   4   4   7         16.67         19.53         1.56 o
   5   4   7         40.37         39.29         2.21 o
   6   4   7         41.76         44.86         2.25 o
   7   4   7         70.55         72.00         2.78 o
   8   4   7         40.41         41.91         1.85 o
   9   4   7          0.86          1.24         0.30 o
  -8   5   7         10.22          8.96         0.91 o
  -7   5   7          1.45          0.99         0.26 o
  -6   5   7          4.21          4.39         0.50 o
  -5   5   7         29.58         31.28         2.11 o
  -4   5   7         60.35         60.29         1.85 o
  -3   5   7         22.14         23.34         1.14 o
  -2   5   7        189.98        193.11         3.10 o
  -1   5   7         31.81         29.31         1.35 o
   0   5   7         73.73         71.06         1.70 o
   1   5   7         24.85         23.94         0.90 o
   2   5   7        207.84        210.38         2.87 o
   3   5   7         29.75         33.38         2.03 o
   4   5   7         53.87         54.70         2.62 o
   5   5   7         29.99         32.18         2.00 o
   6   5   7          2.86          3.50         0.46 o
   7   5   7          0.94          0.73         0.21 o
   8   5   7         10.60          8.85         0.79 o
  -7   6   7          6.49          5.90         0.47 o
  -6   6   7          5.64          6.66         0.58 o
  -5   6   7         25.06         23.40         1.68 o
  -4   6   7         24.68         26.19         1.22 o
  -3   6   7         65.64         70.34         2.06 o
  -2   6   7         50.90         54.57         2.59 o
  -1   6   7        102.26        104.19         2.39 o
   0   6   7          5.40          3.17         0.46 o
   1   6   7        121.71        121.14         2.57 o
   2   6   7         50.80         51.66         1.66 o
   3   6   7         64.03         66.70         2.90 o
   4   6   7         27.47         29.82         1.94 o
   5   6   7         27.84         27.74         1.15 o
   6   6   7          5.85          6.11         0.82 o
   7   6   7          8.25          7.12         1.13 o
   8   6   7          1.68          2.65         0.39 o
  -7   7   7         14.68         15.05         0.82 o
  -6   7   7          0.01         -0.06         0.25 o
  -5   7   7          2.43          2.07         0.33 o
  -4   7   7         30.10         30.17         1.23 o
  -3   7   7         68.18         66.60         2.80 o
  -2   7   7          0.62          0.73         0.45 o
  -1   7   7         12.25         15.32         0.93 o
   0   7   7         36.11         34.29         1.41 o
   1   7   7          9.13         12.10         1.12 o
   2   7   7          0.62          1.47         0.58 o
   3   7   7         76.46         71.79         2.96 o
   4   7   7         30.67         32.29         1.24 o
   5   7   7          2.94          2.90         0.38 o
   6   7   7          0.09          0.09         0.17 o
   7   7   7         15.32         14.86         0.89 o
  -6   8   7         28.23         27.62         1.13 o
  -5   8   7          7.88          7.00         0.72 o
  -4   8   7          8.96          9.85         0.90 o
  -3   8   7          5.11          3.45         0.63 o
  -2   8   7         28.81         31.35         1.56 o
  -1   8   7         24.09         25.76         1.16 o
   0   8   7          8.82          6.62         0.88 o
   1   8   7         23.99         24.57         1.66 o
   2   8   7         32.63         35.42         1.99 o
   3   8   7          5.96          4.57         0.49 o
   4   8   7          9.81         10.56         1.05 o
   5   8   7          9.15          7.88         0.49 o
   6   8   7         29.20         28.45         1.10 o
  -5   9   7          9.21          8.63         0.60 o
  -4   9   7          4.76          5.42         0.40 o
  -3   9   7         12.84         12.54         1.00 o
  -2   9   7         22.19         22.72         1.45 o
  -1   9   7         13.82         13.00         0.74 o
   0   9   7         12.32         13.77         0.79 o
   1   9   7         15.66         15.14         0.83 o
   2   9   7         22.68         21.66         1.45 o
   3   9   7         12.22         12.50         0.70 o
   4   9   7          4.41          4.79         0.57 o
  -3  10   7          1.37          0.76         0.23 o
  -2  10   7          4.34          4.30         0.51 o
  -1  10   7         44.34         40.30         2.12 o
   0  10   7          2.10          2.20         0.28 o
   1  10   7         41.78         39.70         1.02 o
   2  10   7          3.15          3.16         0.44 o
   3  10   7          0.99          0.87         0.24 o
   0   0   8        132.02        129.93         3.42 o
   1   0   8        163.88        162.51         2.57 o
   2   0   8         14.63         15.18         0.73 o
   3   0   8         71.46         62.04         2.06 o
   4   0   8        463.43        450.29         5.32 o
   5   0   8         24.97         24.07         1.13 o
   6   0   8         15.93         17.57         1.45 o
   7   0   8         19.81         22.80         1.59 o
   8   0   8         31.03         32.88         1.73 o
   9   0   8          8.33          6.58         0.64 o
  -9   1   8         13.21         11.45         0.84 o
  -8   1   8          3.38          2.80         0.57 o
  -7   1   8         19.93         20.58         1.51 o
  -6   1   8         11.80         12.73         0.80 o
  -5   1   8         96.25         95.90         2.20 o
  -4   1   8         54.72         55.76         1.67 o
  -3   1   8        148.93        149.24         3.49 o
  -2   1   8        238.55        242.02         3.82 o
  -1   1   8        103.70        108.01         1.96 o
   0   1   8         26.43         28.41         1.25 o
   1   1   8         81.07         84.66         1.93 o
   2   1   8        219.64        222.20         3.63 o
   3   1   8        149.69        149.41         3.27 o
   4   1   8         42.54         44.87         1.40 o
   5   1   8         99.69         95.07         2.26 o
   6   1   8         11.48         10.76         1.14 o
   7   1   8         17.56         18.07         1.43 o
   8   1   8          4.95          4.27         0.65 o
   9   1   8         12.95         12.14         0.84 o
  -9   2   8         26.99         26.86         1.20 o
  -8   2   8         21.65         20.30         1.33 o
  -7   2   8         10.03          8.02         0.96 o
  -6   2   8          3.53          2.81         0.40 o
  -5   2   8         12.33         11.07         1.21 o
  -4   2   8         42.70         38.16         1.39 o
  -3   2   8         90.54         98.03         1.92 o
  -2   2   8         51.94         50.85         3.30 o
  -1   2   8         80.85         77.09         2.19 o
   0   2   8          0.08          0.28         0.20 o
   1   2   8         71.32         70.57         1.57 o
   2   2   8         38.14         37.63         2.00 o
   3   2   8         79.99         85.02         5.13 o
   4   2   8         46.03         44.06         1.59 o
   5   2   8          6.43          5.84         0.62 o
   6   2   8          1.35          0.87         0.41 o
   7   2   8          6.90          4.75         0.76 o
   8   2   8         23.38         22.57         1.36 o
   9   2   8         26.73         27.24         1.18 o
  -9   3   8          8.11          8.91         0.64 o
  -8   3   8          8.77          8.41         0.84 o
  -7   3   8         11.92         11.58         1.11 o
  -6   3   8         75.68         70.24         1.84 o
  -5   3   8         88.51         92.38         2.24 o
  -4   3   8         23.70         24.73         1.17 o
  -3   3   8         20.01         16.89         0.93 o
  -2   3   8        233.46        234.19         4.10 o
  -1   3   8        100.79        105.70         2.66 o
   0   3   8          0.80          0.86         0.23 o
   1   3   8         99.16        100.29         1.91 o
   2   3   8        222.84        222.36         4.97 o
   3   3   8         13.51         11.77         1.22 o
   4   3   8         25.12         27.00         1.86 o
   5   3   8         89.15         93.39         3.94 o
   6   3   8         72.28         66.43         2.73 o
   7   3   8          9.16          8.71         0.95 o
   8   3   8          8.75          8.79         0.83 o
   9   3   8          8.51          8.72         0.61 o
  -8   4   8         52.80         56.09         1.91 o
  -7   4   8         78.76         75.27         2.62 o
  -6   4   8         23.11         21.47         1.20 o
  -5   4   8         50.60         48.37         1.26 o
  -4   4   8         81.50         78.63         2.08 o
  -3   4   8        139.75        133.33         2.64 o
  -2   4   8         20.44         15.33         1.37 o
  -1   4   8         48.53         46.67         1.82 o
   0   4   8        215.42        200.68         2.81 o
   1   4   8         48.67         44.83         1.33 o
   2   4   8         17.34         14.24         0.84 o
   3   4   8        132.21        126.94         3.96 o
   4   4   8         84.66         86.91         3.32 o
   5   4   8         49.72         49.47         2.46 o
   6   4   8         23.61         22.23         1.09 o
   7   4   8         77.94         72.01         2.50 o
   8   4   8         48.44         50.82         1.75 o
  -7   5   8         58.63         61.00         1.33 o
  -6   5   8         36.80         37.89         1.24 o
  -5   5   8          5.22          3.88         0.42 o
  -4   5   8         26.10         28.16         1.51 o
  -3   5   8         22.41         22.42         1.11 o
  -2   5   8         11.90          9.27         1.10 o
  -1   5   8        128.56        141.00         4.06 o
   0   5   8         34.19         33.45         1.35 o
   1   5   8        118.32        129.39         2.63 o
   2   5   8         13.65         11.23         0.78 o
   3   5   8         29.62         29.89         1.97 o
   4   5   8         27.44         31.46         1.99 o
   5   5   8          3.29          2.68         0.67 o
   6   5   8         36.28         36.83         1.31 o
   7   5   8         54.65         56.90         2.02 o
   8   5   8         10.53         10.17         0.69 o
  -7   6   8         12.67         13.13         0.69 o
  -6   6   8          7.84          7.67         0.70 o
  -5   6   8         27.78         28.04         0.89 o
  -4   6   8          1.63          2.02         0.35 o
  -3   6   8         10.33         11.74         1.20 o
  -2   6   8         87.40         92.43         3.35 o
  -1   6   8         12.06         15.24         0.90 o
   0   6   8        137.67        125.52         4.49 o
   1   6   8         12.87         16.18         0.96 o
   2   6   8         93.45         95.14         2.20 o
   3   6   8         13.30         13.45         1.33 o
   4   6   8          0.74          0.66         0.45 o
   5   6   8         28.17         29.07         1.73 o
   6   6   8          6.56          6.41         0.66 o
   7   6   8         11.80         12.26         0.81 o
  -6   7   8         37.33         34.19         1.24 o
  -5   7   8         15.64         15.62         1.03 o
  -4   7   8         14.18         16.12         0.87 o
  -3   7   8         17.74         19.33         1.02 o
  -2   7   8         28.77         30.88         1.89 o
  -1   7   8         30.08         28.53         2.49 o
   0   7   8          0.48         -0.30         0.37 o
   1   7   8         34.07         33.18         1.31 o
   2   7   8         30.50         30.53         1.86 o
   3   7   8         17.45         17.79         1.42 o
   4   7   8         14.69         16.86         1.32 o
   5   7   8         14.16         15.72         1.15 o
   6   7   8         37.67         35.13         1.43 o
  -5   8   8         15.52         13.80         0.80 o
  -4   8   8         15.91         13.65         0.98 o
  -3   8   8          0.65          1.26         0.38 o
  -2   8   8         30.69         32.04         1.60 o
  -1   8   8         12.25         13.28         0.75 o
   0   8   8         22.85         21.76         1.37 o
   1   8   8         12.87         12.76         1.11 o
   2   8   8         31.41         31.50         1.71 o
   3   8   8          0.41          0.27         0.21 o
   4   8   8         14.92         13.97         1.04 o
   5   8   8         15.05         12.79         0.69 o
  -4   9   8          8.58          8.77         0.58 o
  -3   9   8          9.90          9.09         0.69 o
  -2   9   8          1.93          2.48         0.46 o
  -1   9   8         35.90         32.87         2.29 o
   0   9   8         13.92         14.21         0.70 o
   1   9   8         35.95         33.67         1.06 o
   2   9   8          1.84          2.35         0.29 o
   3   9   8          8.80          8.83         0.73 o
   4   9   8          8.54          9.06         0.63 o
   1   0   9        389.15        403.53         7.13 o
   2   0   9        183.46        196.08         2.77 o
   3   0   9        227.91        240.47         5.34 o
   4   0   9         11.70         13.87         0.85 o
   5   0   9         80.66         82.53         2.02 o
   6   0   9         16.66         15.87         1.27 o
   7   0   9          0.02          0.29         0.26 o
   8   0   9          3.70          4.02         0.52 o
  -8   1   9         15.92         17.79         1.08 o
  -7   1   9         12.80         12.12         1.03 o
  -6   1   9          8.14          6.63         0.57 o
  -5   1   9         78.89         81.64         1.99 o
  -4   1   9         82.23         79.19         1.99 o
  -3   1   9        259.44        255.28         5.37 o
  -2   1   9         27.07         28.15         1.05 o
  -1   1   9         82.99         81.64         1.80 o
   0   1   9        118.89        116.01         2.48 o
   1   1   9         88.70         87.68         1.74 o
   2   1   9         23.59         24.73         1.20 o
   3   1   9        248.27        238.35         5.32 o
   4   1   9         85.14         81.66         2.05 o
   5   1   9         90.56         92.78         2.19 o
   6   1   9          7.30          4.93         0.72 o
   7   1   9         16.43         15.65         1.17 o
   8   1   9         17.09         19.90         1.12 o
  -8   2   9          0.59          0.36         0.24 o
  -7   2   9         23.93         22.62         1.39 o
  -6   2   9          2.49          1.99         0.33 o
  -5   2   9         55.26         56.24         1.70 o
  -4   2   9         94.46         97.20         1.84 o
  -3   2   9         82.30         87.49         3.18 o
  -2   2   9         97.52         93.80         2.15 o
  -1   2   9         46.83         44.95         1.37 o
   0   2   9          6.04          5.76         0.85 o
   1   2   9         41.20         39.01         1.49 o
   2   2   9         92.20         87.89         3.17 o
   3   2   9         92.43         90.83         3.32 o
   4   2   9         99.48        103.01         2.34 o
   5   2   9         58.41         57.58         1.70 o
   6   2   9          1.42          0.94         0.23 o
   7   2   9         22.66         22.17         1.34 o
   8   2   9          1.19          0.98         0.27 o
  -8   3   9         31.46         31.94         1.28 o
  -7   3   9         43.64         43.68         1.82 o
  -6   3   9          8.42          7.18         0.63 o
  -5   3   9         40.36         39.51         1.41 o
  -4   3   9         27.27         26.88         1.19 o
  -3   3   9        105.71        116.08         3.77 o
  -2   3   9         64.63         71.99         2.95 o
  -1   3   9        108.34        104.55         2.38 o
   0   3   9          3.42          3.98         0.70 o
   1   3   9        115.37        112.10         2.39 o
   2   3   9         63.76         69.07         2.85 o
   3   3   9        106.85        120.35         3.85 o
   4   3   9         35.57         34.30         1.35 o
   5   3   9         42.02         41.70         1.99 o
   6   3   9          7.13          5.66         0.61 o
   7   3   9         46.52         45.75         1.83 o
   8   3   9         30.69         30.99         1.21 o
  -7   4   9          7.99          7.95         0.73 o
  -6   4   9         85.08         79.50         2.46 o
  -5   4   9         51.16         55.31         1.60 o
  -4   4   9         22.54         20.84         1.09 o
  -3   4   9          9.38          6.37         0.94 o
  -2   4   9         76.73         80.78         3.12 o
  -1   4   9         99.12         96.41         3.36 o
   0   4   9         14.87         14.48         0.88 o
   1   4   9         86.96         82.89         2.08 o
   2   4   9         70.96         72.84         1.89 o
   3   4   9         11.03          8.55         1.07 o
   4   4   9         26.67         26.96         1.18 o
   5   4   9         49.41         50.40         1.57 o
   6   4   9         94.06         86.97         2.13 o
   7   4   9          7.26          8.20         0.72 o
  -6   5   9          8.90          9.86         0.85 o
  -5   5   9         24.98         22.87         0.75 o
  -4   5   9         64.52         62.10         1.69 o
  -3   5   9         70.33         70.67         2.86 o
  -2   5   9          9.11         11.29         1.19 o
  -1   5   9         79.06         86.94         3.19 o
   0   5   9         41.33         36.39         1.39 o
   1   5   9         67.84         73.84         1.97 o
   2   5   9         12.69         14.61         0.86 o
   3   5   9         61.57         61.00         2.69 o
   4   5   9         64.44         61.18         1.69 o
   5   5   9         26.73         24.23         1.02 o
   6   5   9          9.62          9.99         0.57 o
   7   5   9          3.85          4.39         0.46 o
  -5   6   9         17.06         19.71         0.76 o
  -4   6   9          9.47          9.48         0.62 o
  -3   6   9         52.31         56.58         2.43 o
  -2   6   9         22.45         21.72         1.57 o
  -1   6   9         38.24         39.78         2.10 o
   0   6   9          3.01          2.42         0.57 o
   1   6   9         37.98         37.08         1.35 o
   2   6   9         20.17         18.31         0.91 o
   3   6   9         51.04         55.04         2.42 o
   4   6   9         11.36         12.96         1.14 o
   5   6   9         15.33         18.03         0.78 o
   6   6   9          4.77          4.65         0.43 o
  -5   7   9          7.82          8.63         0.59 o
  -4   7   9         41.45         42.60         1.15 o
  -3   7   9          5.16          5.18         0.66 o
  -2   7   9         10.71         10.17         1.03 o
  -1   7   9         23.95         22.03         1.47 o
   0   7   9         32.65         32.45         1.18 o
   1   7   9         24.02         20.61         0.95 o
   2   7   9         10.59          9.22         0.96 o
   3   7   9          6.21          5.85         0.77 o
   4   7   9         39.60         42.13         1.81 o
   5   7   9          8.26          9.64         0.76 o
  -4   8   9          8.09          7.67         0.54 o
  -3   8   9          2.89          2.60         0.41 o
  -2   8   9         15.06         15.77         1.09 o
  -1   8   9         13.02         13.26         1.08 o
   0   8   9         67.93         70.03         2.01 o
   1   8   9         14.36         14.88         1.00 o
   2   8   9         11.76         12.23         0.65 o
   3   8   9          2.28          2.03         0.38 o
   4   8   9          8.60          9.23         0.68 o
  -1   9   9          6.95          7.32         0.61 o
   0   9   9          7.67          7.51         0.63 o
   1   9   9          6.67          5.84         0.52 o
   0   0  10         34.63         33.90         1.99 o
   1   0  10         87.46         86.66         2.20 o
   2   0  10          0.92          0.64         0.41 o
   3   0  10        124.16        120.45         3.77 o
   4   0  10         16.73         17.60         1.38 o
   5   0  10         12.05         11.89         0.71 o
   6   0  10         13.27         12.24         0.67 o
   7   0  10         45.17         46.81         1.64 o
  -7   1  10         23.15         20.24         1.08 o
  -6   1  10         37.47         37.52         2.25 o
  -5   1  10         15.91         15.32         0.82 o
  -4   1  10         64.77         63.87         2.60 o
  -3   1  10         91.44         92.43         3.27 o
  -2   1  10         43.98         45.19         2.12 o
  -1   1  10         62.14         65.89         1.91 o
   0   1  10         16.19         13.69         0.90 o
   1   1  10         61.27         65.09         2.84 o
   2   1  10         52.10         53.75         2.59 o
   3   1  10         94.64         96.68         3.45 o
   4   1  10         68.88         65.07         2.67 o
   5   1  10         19.15         18.04         0.86 o
   6   1  10         37.82         36.58         1.60 o
   7   1  10         22.85         21.85         1.10 o
  -7   2  10         32.39         27.77         1.21 o
  -6   2  10          9.20          9.77         0.58 o
  -5   2  10         54.41         56.29         2.39 o
  -4   2  10         19.26         21.33         1.56 o
  -3   2  10        121.94        124.03         3.84 o
  -2   2  10        108.58        109.85         2.35 o
  -1   2  10         78.57         86.73         2.17 o
   0   2  10         23.88         22.56         1.13 o
   1   2  10         84.66         92.14         2.20 o
   2   2  10         94.59         94.41         3.39 o
   3   2  10        131.57        132.02         3.96 o
   4   2  10         23.82         25.76         1.70 o
   5   2  10         53.51         55.22         1.50 o
   6   2  10         10.20         10.43         0.58 o
   7   2  10         35.06         31.19         1.24 o
  -7   3  10         22.82         19.99         0.94 o
  -6   3  10          6.72          7.35         1.19 o
  -5   3  10         57.87         55.00         1.46 o
  -4   3  10         10.46          7.32         0.90 o
  -3   3  10         38.65         44.25         2.28 o
  -2   3  10         81.29         90.35         3.28 o
  -1   3  10        249.81        255.43         3.70 o
   0   3  10         40.94         39.66         1.48 o
   1   3  10        236.46        237.73         2.86 o
   2   3  10         94.20        100.24         3.30 o
   3   3  10         32.35         34.52         1.98 o
   4   3  10         10.56          6.69         0.87 o
   5   3  10         64.73         61.58         1.66 o
   6   3  10          8.49          9.08         0.63 o
   7   3  10         23.04         21.72         0.93 o
  -6   4  10          8.17          6.14         0.57 o
  -5   4  10          8.57          8.51         0.54 o
  -4   4  10         18.11         16.16         1.27 o
  -3   4  10         20.23         22.72         1.60 o
  -2   4  10         76.93         85.18         3.12 o
  -1   4  10         54.31         52.92         1.65 o
   0   4  10        154.80        171.17         3.01 o
   1   4  10         53.76         51.51         1.58 o
   2   4  10         70.58         76.10         2.86 o
   3   4  10         26.36         27.02         1.71 o
   4   4  10         25.22         22.75         1.54 o
   5   4  10          9.47          9.79         0.89 o
   6   4  10          8.70          6.45         0.72 o
  -5   5  10         11.09         11.23         0.83 o
  -4   5  10         14.20         15.37         1.16 o
  -3   5  10         10.45         12.70         1.16 o
  -2   5  10          0.35          0.85         0.42 o
  -1   5  10         56.57         59.44         1.66 o
   0   5  10         60.08         67.17         2.58 o
   1   5  10         61.01         62.78         1.67 o
   2   5  10          0.78          0.72         0.40 o
   3   5  10          8.05          8.15         0.92 o
   4   5  10         16.20         18.22         1.29 o
   5   5  10         10.45         10.72         0.85 o
   6   5  10         24.80         21.78         0.87 o
  -5   6  10         20.93         19.57         0.89 o
  -4   6  10         21.59         20.86         1.19 o
  -3   6  10         15.53         16.86         1.19 o
  -2   6  10          3.05          3.81         0.66 o
  -1   6  10         31.69         34.36         1.78 o
   0   6  10          2.78          2.51         0.50 o
   1   6  10         30.04         30.16         1.08 o
   2   6  10          1.53          1.88         0.47 o
   3   6  10         16.48         17.42         1.20 o
   4   6  10         21.76         21.29         1.23 o
   5   6  10         21.47         21.86         1.02 o
  -3   7  10          2.23          2.30         0.21 o
  -2   7  10         10.62         10.79         0.66 o
  -1   7  10         10.88         12.47         0.98 o
   0   7  10          3.55          2.79         0.32 o
   1   7  10          9.24          9.11         0.75 o
   2   7  10         10.54         10.05         0.82 o
   3   7  10          3.25          3.24         0.46 o
   4   7  10          1.86          1.45         0.30 o
  -2   8  10          5.71          5.30         0.47 o
  -1   8  10          0.27          0.53         0.22 o
   0   8  10          2.46          2.96         0.44 o
   1   8  10          0.48          0.46         0.22 o
   1   0  11         59.80         57.72         2.57 o
   2   0  11          0.82          1.42         0.50 o
   3   0  11         33.63         34.48         1.91 o
   4   0  11         16.86         15.65         1.21 o
   5   0  11         34.58         33.15         1.59 o
   6   0  11         49.89         53.76         1.55 o
  -6   1  11         12.54          8.95         0.63 o
  -5   1  11         36.42         37.49         1.67 o
  -4   1  11          1.10          1.55         0.44 o
  -3   1  11         22.55         21.18         1.52 o
  -2   1  11         48.19         46.68         2.32 o
  -1   1  11         59.86         65.21         1.87 o
   0   1  11          0.16          0.16         0.20 o
   1   1  11         61.42         62.56         1.75 o
   2   1  11         48.98         44.45         2.24 o
   3   1  11         23.25         20.75         1.49 o
   4   1  11          1.45          1.63         0.46 o
   5   1  11         35.90         37.99         1.61 o
   6   1  11         13.82         10.90         0.70 o
  -6   2  11         16.15         15.02         0.75 o
  -5   2  11         15.09         17.48         1.11 o
  -4   2  11         32.18         30.89         1.70 o
  -3   2  11         16.01         20.35         1.48 o
  -2   2  11         24.90         25.03         1.66 o
  -1   2  11         38.81         39.77         1.41 o
   0   2  11        101.89         99.53         2.25 o
   1   2  11         37.16         38.88         1.37 o
   2   2  11         27.22         26.08         1.75 o
   3   2  11         16.09         19.96         1.45 o
   4   2  11         31.66         27.44         1.57 o
   5   2  11         13.95         17.15         1.08 o
   6   2  11         17.68         16.49         0.80 o
  -5   3  11          4.00          3.79         0.50 o
  -4   3  11         44.45         47.49         1.99 o
  -3   3  11         33.36         36.26         1.89 o
  -2   3  11         15.31         16.57         1.34 o
  -1   3  11          2.14          0.89         0.25 o
   0   3  11         60.64         66.28         1.79 o
   1   3  11          1.34          1.49         0.32 o
   2   3  11         15.86         19.94         1.48 o
   3   3  11         35.49         35.18         1.89 o
   4   3  11         42.91         48.12         2.01 o
   5   3  11          4.69          4.43         0.55 o
  -5   4  11         37.71         35.48         1.32 o
  -4   4  11         13.38         13.35         1.01 o
  -3   4  11          5.17          5.45         0.74 o
  -2   4  11         25.17         28.83         1.66 o
  -1   4  11         21.31         21.30         0.94 o
   0   4  11          6.74          7.47         0.60 o
   1   4  11         26.09         25.78         1.08 o
   2   4  11         27.72         31.46         1.74 o
   3   4  11          3.68          2.91         0.55 o
   4   4  11         10.91         10.97         0.92 o
   5   4  11         39.00         34.79         1.32 o
  -4   5  11          6.00          5.14         0.56 o
  -3   5  11         26.08         28.28         1.45 o
  -2   5  11         19.02         20.10         1.30 o
  -1   5  11         17.29         17.36         1.21 o
   0   5  11          0.25          0.31         0.18 o
   1   5  11         17.43         18.22         0.81 o
   2   5  11         15.69         14.79         1.12 o
   3   5  11         27.13         26.68         1.40 o
   4   5  11          7.72          6.74         0.65 o
   5   5  11          0.63          1.44         0.26 o
  -3   6  11         13.87         15.87         0.94 o
  -2   6  11          8.12         10.05         0.82 o
  -1   6  11         15.33         14.54         1.00 o
   0   6  11         13.72         14.81         0.65 o
   1   6  11         15.78         15.29         1.15 o
   2   6  11          8.28          9.27         0.77 o
   3   6  11         13.38         15.59         0.93 o
   4   6  11         12.31         14.94         0.77 o
  -1   7  11          7.72          8.12         0.66 o
   0   0  12          8.85         13.12         1.04 o
   1   0  12          6.84          5.13         0.60 o
   3   0  12         23.43         24.70         1.43 o
   4   0  12         18.70         18.67         1.14 o
   5   0  12          0.28          0.15         0.16 o
  -5   1  12         24.29         23.36         1.03 o
  -4   1  12         16.44         13.98         0.98 o
  -3   1  12          2.56          3.91         0.60 o
  -2   1  12          8.03          8.03         0.88 o
  -1   1  12         15.90         13.29         1.08 o
   0   1  12         16.37         15.72         0.83 o
   1   1  12         17.69         16.62         0.81 o
   2   1  12          9.25          9.54         0.95 o
   3   1  12          1.55          1.87         0.44 o
   4   1  12         18.45         15.48         0.83 o
   5   1  12         24.40         22.95         1.02 o
  -5   2  12         23.70         22.36         0.94 o
  -4   2  12         17.54         16.81         1.03 o
  -3   2  12         19.34         19.76         1.25 o
  -2   2  12         60.58         58.33         2.21 o
  -1   2  12         12.23         12.12         1.02 o
   0   2  12         11.99         11.94         0.70 o
   1   2  12         15.28         14.83         0.74 o
   2   2  12         68.61         65.22         2.35 o
   3   2  12         22.28         22.63         1.33 o
   4   2  12         16.14         14.04         0.94 o
   5   2  12         21.70         21.43         0.93 o
  -4   3  12          2.38          3.31         0.46 o
  -3   3  12         43.55         43.40         1.74 o
  -2   3  12         13.21         13.67         1.04 o
  -1   3  12         22.62         21.31         0.86 o
   0   3  12        119.53        118.31         2.05 o
   1   3  12         27.59         24.26         0.90 o
   2   3  12         16.42         15.84         1.12 o
   3   3  12         45.98         44.91         1.75 o
   4   3  12          3.30          4.93         0.53 o
  -4   4  12         17.80         19.70         0.91 o
  -3   4  12          1.96          2.32         0.41 o
  -2   4  12          1.95          1.43         0.36 o
  -1   4  12         65.88         67.16         2.10 o
   0   4  12         10.03         14.10         0.66 o
   1   4  12         67.65         67.18         1.39 o
   2   4  12          2.61          1.68         0.38 o
   3   4  12          1.15          1.18         0.32 o
   4   4  12         14.94         15.94         0.82 o
  -3   5  12          0.81          0.89         0.22 o
  -2   5  12         18.79         20.31         1.02 o
  -1   5  12          6.90          7.58         0.64 o
   0   5  12         55.09         52.90         1.07 o
   1   5  12          6.98          7.66         0.63 o
   2   5  12         17.01         18.15         0.94 o
   3   5  12          0.44          0.57         0.21 o
   1   0  13         10.27         11.04         0.81 o
   2   0  13          1.76          3.28         0.46 o
   3   0  13          0.38         -0.19         0.23 o
  -3   1  13         14.54         14.24         0.84 o
  -2   1  13         15.44         13.65         0.88 o
  -1   1  13          1.79          1.18         0.31 o
   0   1  13          0.12         -0.11         0.21 o
   1   1  13          1.21          0.43         0.24 o
   2   1  13         18.62         16.85         0.98 o
   3   1  13         12.84         12.40         0.79 o
  -3   2  13          8.70         10.10         0.68 o
  -2   2  13          9.25          8.58         0.67 o
  -1   2  13          7.04          7.72         0.65 o
   0   2  13         17.67         16.32         0.76 o
   1   2  13          9.11          9.17         0.68 o
   2   2  13          8.89          8.30         0.66 o
   3   2  13          8.52         10.66         0.68 o
  -2   3  13          6.36          7.33         0.57 o
  -1   3  13         39.90         41.03         1.33 o
   0   3  13          9.77         10.26         0.61 o
                                                
